# Supplementary material for: Bis(4-amino-2-chloro­phen­yl) disulfide
Source: Acta Crystallogr Sect E Struct Rep Online. 2011 Apr 22;67(Pt 5):o1197. doi: 10.1107/S1600536811014425 (PMC3089315; doi:10.1107/S1600536811014425)
Supplement: Supplementary file 1 [file e-67-o1197-sup1.cif]

##############################################################################
#                                                                            #
# This CIF contains the data in a paper accepted for publication in          #
# Acta Crystallographica Section E. It conforms to the requirements of       #
# Notes for Authors for Acta Crystallographica Section E, and has been       #
# peer reviewed under the auspices of the IUCr Commission on Journals.       #
#                                                                            #
# Full details of the Crystallographic Information File format               #
# are given in the paper "The Crystallographic Information File (CIF):       #
# a New Standard Archive File for Crystallography" by S. R. Hall, F. H.      #
# Allen and I. D. Brown [Acta Cryst. (1991), A47, 655-685].                  #
#                                                                            #
# The current version of the core CIF dictionary is obtainable from          #
# ftp://ftp.iucr.org/pub/cif_core.dic.                                       #
#                                                                            #
# Software is freely available for graphical display of the structure(s)     #
# in this CIF. For information consult the CIF software page                 #
# http://www.iucr.org/resources/cif/software.                                #
#                                                                            #
# This file may be used for bona fide research purposes within the           #
# scientific community so long as proper attribution is given to the journal # 
# article from which it was obtained.                                        #
#                                                                            #
##############################################################################
data_I
_audit_creation_method     SHELXL-97
_chemical_name_systematic
;
4-[(4-amino-2-chlorophenyl)disulfanyl]-3-chloroaniline
;
_chemical_name_common
;
Bis(4-amino-2-chlorophenyl) disulfide
;
_chemical_formula_moiety     'C12 H10 Cl2 N2 S2'
_chemical_formula_sum     'C12 H10 Cl2 N2 S2'
_chemical_formula_iupac     'C12 H10 Cl2 N2 S2'
_chemical_formula_weight     317.24
_chemical_melting_point     ?
_symmetry_cell_setting     monoclinic
_symmetry_space_group_name_H-M     'C c'
_symmetry_space_group_name_Hall     'C -2yc'
loop_
    _symmetry_equiv_pos_as_xyz
    'x, y, z'
    'x, -y, z+1/2'
    'x+1/2, y+1/2, z'
    'x+1/2, -y+1/2, z+1/2'
_cell_length_a     6.6360(13)
_cell_length_b     14.907(3)
_cell_length_c     13.588(3)
_cell_angle_alpha     90.00
_cell_angle_beta     95.09(3)
_cell_angle_gamma     90.00
_cell_volume     1338.9(5)
_cell_formula_units_Z     4
_cell_measurement_reflns_used     25
_cell_measurement_theta_min     10
_cell_measurement_theta_max     14
_cell_measurement_temperature     296(2)
_exptl_crystal_description     block
_exptl_crystal_colour     yellow
_exptl_crystal_size_max     0.30
_exptl_crystal_size_mid     0.20
_exptl_crystal_size_min     0.10
_exptl_crystal_density_diffrn     1.574
_exptl_crystal_density_meas     ?
_exptl_crystal_density_method     'not measured'
_exptl_crystal_F_000     648
_exptl_absorpt_coefficient_mu     0.778
_exptl_absorpt_correction_type     psi-scan
_exptl_absorpt_process_details     '(North <i>et al.</i>, 1968)'
_exptl_absorpt_correction_T_min     0.800
_exptl_absorpt_correction_T_max     0.940
_exptl_special_details
;
;
_diffrn_ambient_temperature     296(2)
_diffrn_radiation_type     MoK\a
_diffrn_radiation_wavelength     0.71073
_diffrn_radiation_source     'fine-focus sealed tube'
_diffrn_radiation_monochromator     graphite
_diffrn_measurement_device_type     'Enraf--Nonius CAD-4'
_diffrn_measurement_method     \w/2\q
_diffrn_detector_area_resol_mean     ?
_diffrn_reflns_number     2606
_diffrn_reflns_av_R_equivalents     0.0258
_diffrn_reflns_av_sigmaI/netI     0.0288
_diffrn_reflns_theta_min     2.73
_diffrn_reflns_theta_max     25.38
_diffrn_reflns_theta_full     25.38
_diffrn_measured_fraction_theta_max     1.000
_diffrn_measured_fraction_theta_full     1.000
_diffrn_reflns_limit_h_min     0
_diffrn_reflns_limit_h_max     7
_diffrn_reflns_limit_k_min     -17
_diffrn_reflns_limit_k_max     17
_diffrn_reflns_limit_l_min     -16
_diffrn_reflns_limit_l_max     16
_diffrn_standards_number     3
_diffrn_standards_interval_count     200
_diffrn_standards_interval_time     ?
_diffrn_standards_decay_%     1
_refine_special_details
;
 Refinement of F^2^ against ALL reflections.  The weighted R-factor wR and
 goodness of fit S are based on F^2^, conventional R-factors R are based
 on F, with F set to zero for negative F^2^. The threshold expression of
 F^2^ > 2sigma(F^2^) is used only for calculating R-factors(gt) etc. and is
 not relevant to the choice of reflections for refinement.  R-factors based
 on F^2^ are statistically about twice as large as those based on F, and R-
 factors based on ALL data will be even larger.
;
_reflns_number_total     1331
_reflns_number_gt     1221
_reflns_threshold_expression     I>2\s(I)
_refine_ls_structure_factor_coef     Fsqd
_refine_ls_matrix_type     full
_refine_ls_R_factor_all     0.0354
_refine_ls_R_factor_gt     0.0312
_refine_ls_wR_factor_gt     0.0849
_refine_ls_wR_factor_ref     0.0880
_refine_ls_goodness_of_fit_ref     1.001
_refine_ls_restrained_S_all     1.000
_refine_ls_number_reflns     1331
_refine_ls_number_parameters     163
_refine_ls_number_restraints     2
_refine_ls_hydrogen_treatment     constr
_refine_ls_weighting_scheme     calc
_refine_ls_weighting_details
                 'calc w=1/[\s^2^(Fo^2^)+(0.0660P)^2^] where P=(Fo^2^+2Fc^2^)/3'
_atom_sites_solution_hydrogens     geom
_atom_sites_solution_primary     direct
_atom_sites_solution_secondary     difmap
_refine_ls_shift/su_max     0.000
_refine_ls_shift/su_mean     0.000
_refine_diff_density_max     0.191
_refine_diff_density_min     -0.222
_refine_ls_extinction_method     none
_refine_ls_extinction_coef     ?
_refine_ls_abs_structure_details     'Flack (1983), 110 Friedel parirs'
_refine_ls_abs_structure_Flack     0.09(11)
loop_
    _atom_type_symbol
    _atom_type_description
    _atom_type_scat_dispersion_real
    _atom_type_scat_dispersion_imag
    _atom_type_scat_source
    'C' 'C' 0.0033 0.0016
                         'International Tables Vol C Tables 4.2.6.8 and 6.1.1.4'
    'H' 'H' 0.0000 0.0000
                         'International Tables Vol C Tables 4.2.6.8 and 6.1.1.4'
    'N' 'N' 0.0061 0.0033
                         'International Tables Vol C Tables 4.2.6.8 and 6.1.1.4'
    'S' 'S' 0.1246 0.1234
                         'International Tables Vol C Tables 4.2.6.8 and 6.1.1.4'
    'Cl' 'Cl' 0.1484 0.1585
                         'International Tables Vol C Tables 4.2.6.8 and 6.1.1.4'
_computing_data_collection     'CAD-4 Software (Enraf--Nonius, 1985)'
_computing_cell_refinement     'CAD-4 Software (Enraf--Nonius, 1985)'
_computing_data_reduction     'XCAD4 (Harms & Wocadlo, 1995)'
_computing_structure_solution     'SHELXTL (Sheldrick, 2008)'
_computing_structure_refinement     'SHELXTL (Sheldrick, 2008)'
_computing_molecular_graphics     'SHELXTL (Sheldrick, 2008)'
_computing_publication_material     'SHELXTL (Sheldrick, 2008)'
loop_
    _atom_site_type_symbol
    _atom_site_label
    _atom_site_fract_x
    _atom_site_fract_y
    _atom_site_fract_z
    _atom_site_U_iso_or_equiv
    _atom_site_adp_type
    _atom_site_calc_flag
    _atom_site_refinement_flags
    _atom_site_occupancy
    _atom_site_symmetry_multiplicity
    _atom_site_disorder_assembly
    _atom_site_disorder_group
    S S1 0.28662(15) 0.23231(7) 0.80302(8) 0.0442(3) Uani d . 1 1 . .
    Cl Cl1 -0.1503(2) 0.18083(8) 0.87818(12) 0.0609(4) Uani d . 1 1 . .
    N N1 -0.3017(9) 0.5116(3) 0.9000(3) 0.0681(14) Uani d . 1 1 . .
    H H1A -0.2710 0.5674 0.8950 0.082 Uiso d R 1 1 . .
    H H1B -0.4135 0.4965 0.9229 0.082 Uiso d R 1 1 . .
    C C1 -0.0811(7) 0.2917(3) 0.8603(3) 0.0380(9) Uani d . 1 1 . .
    Cl Cl2 -0.2000(2) 0.26890(7) 0.57856(11) 0.0586(4) Uani d . 1 1 . .
    S S2 0.26156(17) 0.21357(8) 0.65170(9) 0.0441(3) Uani d . 1 1 . .
    N N2 -0.3804(7) -0.0596(3) 0.5629(3) 0.0525(10) Uani d . 1 1 . .
    H H2A -0.3514 -0.1157 0.5684 0.063 Uiso d R 1 1 . .
    H H2B -0.5012 -0.0431 0.5426 0.063 Uiso d R 1 1 . .
    C C2 -0.2194(8) 0.3561(3) 0.8835(3) 0.0431(10) Uani d . 1 1 . .
    H H2C -0.3415 0.3397 0.9070 0.052 Uiso calc R 1 1 . .
    C C3 -0.1716(8) 0.4459(3) 0.8708(3) 0.0453(11) Uani d . 1 1 . .
    C C4 0.0098(8) 0.4693(3) 0.8332(3) 0.0455(11) Uani d . 1 1 . .
    H H4A 0.0401 0.5292 0.8226 0.055 Uiso calc R 1 1 . .
    C C5 0.1417(8) 0.4043(3) 0.8121(3) 0.0425(10) Uani d . 1 1 . .
    H H5A 0.2634 0.4208 0.7881 0.051 Uiso calc R 1 1 . .
    C C6 0.1012(6) 0.3126(3) 0.8252(3) 0.0358(9) Uani d . 1 1 . .
    C C7 0.0675(7) 0.1343(3) 0.6287(3) 0.0364(9) Uani d . 1 1 . .
    C C8 0.1075(7) 0.0430(3) 0.6402(3) 0.0418(10) Uani d . 1 1 . .
    H H8A 0.2376 0.0250 0.6627 0.050 Uiso calc R 1 1 . .
    C C9 -0.0379(8) -0.0212(3) 0.6193(3) 0.0464(11) Uani d . 1 1 . .
    H H9A -0.0047 -0.0815 0.6277 0.056 Uiso calc R 1 1 . .
    C C10 -0.2349(7) 0.0029(3) 0.5857(3) 0.0379(10) Uani d . 1 1 . .
    C C11 -0.2776(7) 0.0940(3) 0.5730(3) 0.0371(9) Uani d . 1 1 . .
    H H11A -0.4068 0.1122 0.5490 0.044 Uiso calc R 1 1 . .
    C C12 -0.1295(7) 0.1569(3) 0.5957(3) 0.0377(10) Uani d . 1 1 . .
loop_
    _atom_site_aniso_label
    _atom_site_aniso_U_11
    _atom_site_aniso_U_22
    _atom_site_aniso_U_33
    _atom_site_aniso_U_12
    _atom_site_aniso_U_13
    _atom_site_aniso_U_23
    S1 0.0341(6) 0.0425(6) 0.0543(6) 0.0054(5) -0.0052(5) -0.0064(5)
    Cl1 0.0460(6) 0.0332(5) 0.1040(10) -0.0052(5) 0.0090(6) 0.0041(6)
    N1 0.088(4) 0.049(2) 0.071(3) 0.026(3) 0.027(3) 0.007(2)
    C1 0.036(2) 0.031(2) 0.046(2) 0.0004(18) -0.0038(19) -0.0030(17)
    Cl2 0.0485(7) 0.0276(5) 0.0974(10) 0.0017(5) -0.0065(6) 0.0012(6)
    S2 0.0369(6) 0.0427(6) 0.0538(6) -0.0042(5) 0.0115(5) -0.0047(5)
    N2 0.057(2) 0.0300(19) 0.069(3) -0.0092(18) -0.001(2) 0.0023(18)
    C2 0.038(2) 0.044(2) 0.048(2) 0.003(2) 0.0039(19) 0.003(2)
    C3 0.060(3) 0.039(2) 0.036(2) 0.011(2) 0.000(2) 0.0018(19)
    C4 0.065(3) 0.030(2) 0.042(2) 0.002(2) 0.003(2) 0.0003(18)
    C5 0.046(3) 0.041(2) 0.040(2) -0.007(2) 0.003(2) 0.0019(18)
    C6 0.030(2) 0.033(2) 0.043(2) 0.0057(17) -0.0024(17) -0.0062(16)
    C7 0.037(2) 0.035(2) 0.038(2) 0.0007(18) 0.0072(17) -0.0044(17)
    C8 0.036(2) 0.044(2) 0.047(2) 0.012(2) 0.0091(19) 0.0015(19)
    C9 0.060(3) 0.028(2) 0.051(3) 0.005(2) 0.006(2) -0.0003(17)
    C10 0.043(3) 0.036(2) 0.034(2) -0.0029(18) 0.005(2) -0.0024(17)
    C11 0.035(2) 0.034(2) 0.042(2) -0.0049(17) 0.0024(18) -0.0014(17)
    C12 0.048(3) 0.0219(19) 0.043(2) 0.0055(19) 0.0043(19) -0.0025(16)
_geom_special_details
;
 All esds (except the esd in the dihedral angle between two l.s. planes)
 are estimated using the full covariance matrix.  The cell esds are taken
 into account individually in the estimation of esds in distances, angles
 and torsion angles; correlations between esds in cell parameters are only
 used when they are defined by crystal symmetry.  An approximate (isotropic)
 treatment of cell esds is used for estimating esds involving l.s. planes.
;
loop_
    _geom_bond_atom_site_label_1
    _geom_bond_atom_site_label_2
    _geom_bond_site_symmetry_2
    _geom_bond_distance
    _geom_bond_publ_flag
    S1 C6 . 1.762(4) ?
    S1 S2 . 2.0671(16) ?
    Cl1 C1 . 1.738(4) ?
    N1 C3 . 1.387(6) ?
    N1 H1A . 0.8601 ?
    N1 H1B . 0.8599 ?
    C1 C6 . 1.375(7) ?
    C1 C2 . 1.384(6) ?
    Cl2 C12 . 1.744(4) ?
    S2 C7 . 1.755(4) ?
    N2 C10 . 1.357(6) ?
    N2 H2A . 0.8599 ?
    N2 H2B . 0.8600 ?
    C2 C3 . 1.390(6) ?
    C2 H2C . 0.9300 ?
    C3 C4 . 1.393(7) ?
    C4 C5 . 1.354(7) ?
    C4 H4A . 0.9300 ?
    C5 C6 . 1.407(6) ?
    C5 H5A . 0.9300 ?
    C7 C12 . 1.385(7) ?
    C7 C8 . 1.393(6) ?
    C8 C9 . 1.371(7) ?
    C8 H8A . 0.9300 ?
    C9 C10 . 1.393(7) ?
    C9 H9A . 0.9300 ?
    C10 C11 . 1.396(6) ?
    C11 C12 . 1.374(7) ?
    C11 H11A . 0.9300 ?
loop_
    _geom_angle_atom_site_label_1
    _geom_angle_atom_site_label_2
    _geom_angle_atom_site_label_3
    _geom_angle_site_symmetry_1
    _geom_angle_site_symmetry_3
    _geom_angle
    _geom_angle_publ_flag
    C6 S1 S2 . . 105.43(14) ?
    C3 N1 H1A . . 120.2 ?
    C3 N1 H1B . . 119.8 ?
    H1A N1 H1B . . 120.0 ?
    C6 C1 C2 . . 122.9(4) ?
    C6 C1 Cl1 . . 121.0(3) ?
    C2 C1 Cl1 . . 116.1(4) ?
    C7 S2 S1 . . 105.13(15) ?
    C10 N2 H2A . . 119.9 ?
    C10 N2 H2B . . 120.1 ?
    H2A N2 H2B . . 120.0 ?
    C1 C2 C3 . . 118.5(5) ?
    C1 C2 H2C . . 120.8 ?
    C3 C2 H2C . . 120.8 ?
    N1 C3 C2 . . 119.4(5) ?
    N1 C3 C4 . . 120.6(4) ?
    C2 C3 C4 . . 120.0(4) ?
    C5 C4 C3 . . 119.7(4) ?
    C5 C4 H4A . . 120.2 ?
    C3 C4 H4A . . 120.2 ?
    C4 C5 C6 . . 122.3(5) ?
    C4 C5 H5A . . 118.9 ?
    C6 C5 H5A . . 118.9 ?
    C1 C6 C5 . . 116.6(4) ?
    C1 C6 S1 . . 123.7(3) ?
    C5 C6 S1 . . 119.6(4) ?
    C12 C7 C8 . . 116.0(4) ?
    C12 C7 S2 . . 123.4(3) ?
    C8 C7 S2 . . 120.5(4) ?
    C9 C8 C7 . . 122.4(4) ?
    C9 C8 H8A . . 118.8 ?
    C7 C8 H8A . . 118.8 ?
    C8 C9 C10 . . 120.7(4) ?
    C8 C9 H9A . . 119.7 ?
    C10 C9 H9A . . 119.7 ?
    N2 C10 C9 . . 121.7(4) ?
    N2 C10 C11 . . 120.5(4) ?
    C9 C10 C11 . . 117.8(4) ?
    C12 C11 C10 . . 120.2(4) ?
    C12 C11 H11A . . 119.9 ?
    C10 C11 H11A . . 119.9 ?
    C11 C12 C7 . . 122.9(4) ?
    C11 C12 Cl2 . . 116.4(4) ?
    C7 C12 Cl2 . . 120.7(3) ?
loop_
    _geom_torsion_atom_site_label_1
    _geom_torsion_atom_site_label_2
    _geom_torsion_atom_site_label_3
    _geom_torsion_atom_site_label_4
    _geom_torsion_site_symmetry_1
    _geom_torsion_site_symmetry_2
    _geom_torsion_site_symmetry_3
    _geom_torsion_site_symmetry_4
    _geom_torsion
    _geom_torsion_publ_flag
    C6 S1 S2 C7 . . . . -84.2(2) ?
    C6 C1 C2 C3 . . . . -0.1(7) ?
    Cl1 C1 C2 C3 . . . . 179.9(4) ?
    C1 C2 C3 N1 . . . . -175.6(4) ?
    C1 C2 C3 C4 . . . . 1.6(7) ?
    N1 C3 C4 C5 . . . . 175.0(4) ?
    C2 C3 C4 C5 . . . . -2.1(7) ?
    C3 C4 C5 C6 . . . . 1.1(6) ?
    C2 C1 C6 C5 . . . . -0.8(6) ?
    Cl1 C1 C6 C5 . . . . 179.2(3) ?
    C2 C1 C6 S1 . . . . 175.6(3) ?
    Cl1 C1 C6 S1 . . . . -4.4(5) ?
    C4 C5 C6 C1 . . . . 0.3(6) ?
    C4 C5 C6 S1 . . . . -176.3(3) ?
    S2 S1 C6 C1 . . . . 102.4(3) ?
    S2 S1 C6 C5 . . . . -81.3(3) ?
    S1 S2 C7 C12 . . . . 99.7(4) ?
    S1 S2 C7 C8 . . . . -82.5(3) ?
    C12 C7 C8 C9 . . . . 0.6(6) ?
    S2 C7 C8 C9 . . . . -177.4(3) ?
    C7 C8 C9 C10 . . . . -0.2(6) ?
    C8 C9 C10 N2 . . . . 178.8(4) ?
    C8 C9 C10 C11 . . . . 0.8(6) ?
    N2 C10 C11 C12 . . . . -179.7(4) ?
    C9 C10 C11 C12 . . . . -1.7(6) ?
    C10 C11 C12 C7 . . . . 2.1(6) ?
    C10 C11 C12 Cl2 . . . . -179.2(3) ?
    C8 C7 C12 C11 . . . . -1.5(6) ?
    S2 C7 C12 C11 . . . . 176.4(3) ?
    C8 C7 C12 Cl2 . . . . 179.8(3) ?
    S2 C7 C12 Cl2 . . . . -2.2(5) ?
loop_
    _geom_hbond_atom_site_label_D
    _geom_hbond_atom_site_label_H
    _geom_hbond_atom_site_label_A
    _geom_hbond_site_symmetry_A
    _geom_hbond_distance_DH
    _geom_hbond_distance_HA
    _geom_hbond_distance_DA
    _geom_hbond_angle_DHA
    N1 H1A S1 3_455 0.86 2.80 3.611(5) 158
    N2 H2A S2 3_445 0.86 2.86 3.684(5) 162
data_global
_journal_date_recd_electronic     2011-03-10
_journal_date_accepted     2011-04-17
_journal_name_full     'Acta Crystallographica, Section E'
_journal_year     2011
_journal_volume     67
_journal_issue      5
_journal_page_first     o1197
_journal_page_last     o1197
_journal_paper_category     QO
_journal_coeditor_code     XU5174
_publ_contact_author
;
Jun-Mei Tang
Department of Biological and Chemical Engineering
Chien-shiung Institute of Technology
Taicang 215411
Suzhou
People's Republic of China
;
_publ_contact_author_email     Tangjm_83@126.com
_publ_section_title
;
Bis(4-amino-2-chlorophenyl) disulfide
;
loop_
    _publ_author_name
    _publ_author_address
    'Jun-Mei Tang'
;
Department of Biological and Chemical Engineering
Chien-shiung Institute of Technology
Taicang 215411
Suzhou
People's Republic of China
;
    'Zhi-Qiang Feng'
;
School of Materials Engineering
Jinling Institute of Technology
Nanjing 211169
People's Republic of China
;
    'Wei Cheng'
;
Department of Biological and Chemical Engineering
Chien-shiung Institute of Technology
Taicang 215411
Suzhou
People's Republic of China
;
