# Supplementary material for: Bis(4-amino-2-chloro­phen­yl) disulfide
Source: Acta Crystallogr Sect E Struct Rep Online. 2011 Apr 22;67(Pt 5):o1197. doi: 10.1107/S1600536811014425 (PMC3089315; doi:10.1107/S1600536811014425)
Supplement: Supplementary file 2 [file e-67-o1197-Isup2.hkl]

# 
# h,k,l, Fc-squared, Fo-squared, sigma(Fo-squared) and status flag 
# 
data_I
_shelx_title ' X in Cc' 
_shelx_refln_list_code          4 
_shelx_F_calc_maximum      287.72 
_exptl_crystal_F_000       648.00 
_reflns_d_resolution_high  0.8292 
 
loop_ 
 _symmetry_equiv_pos_as_xyz 
 'x, y, z' 
 'x, -y, z+1/2' 
 'x+1/2, y+1/2, z' 
 'x+1/2, -y+1/2, z+1/2' 
 
_cell_length_a     6.6360 
_cell_length_b    14.9070 
_cell_length_c    13.5880 
_cell_angle_alpha  90.000 
_cell_angle_beta   95.090 
_cell_angle_gamma  90.000 
 
_shelx_F_squared_multiplier     1.000 
 
loop_ 
 _refln_index_h 
 _refln_index_k 
 _refln_index_l 
 _refln_F_squared_calc 
 _refln_F_squared_meas 
 _refln_F_squared_sigma 
 _refln_observed_status 
   0 -16  -7       46.06       32.79     20.27 o 
   0 -16  -6      271.32      316.04     26.48 o 
   0 -16  -5      152.25      152.98     21.38 o 
   0 -16  -4       35.34       35.23     18.61 o 
   0 -16  -3      438.32      448.53     28.80 o 
   0 -16  -2      455.65      463.60     27.36 o 
   0 -16  -1      629.94      708.08     31.68 o 
   0 -16   0       99.48       90.06     18.17 o 
   0 -16   1      625.13      631.31     31.02 o 
   0 -16   2      460.57      433.91     28.91 o 
   0 -16   3      438.76      434.46     28.47 o 
   0 -16   4       36.64       16.51     18.39 o 
   0 -16   5      149.27      163.06     21.49 o 
   0 -16   6      272.06      293.67     24.92 o 
   0 -16   7       45.99       70.45     19.61 o 
   0 -14 -10       34.98       -8.53     19.83 o 
   0 -14  -9       55.50       53.17     19.16 o 
   0 -14  -8       30.56       42.76     16.28 o 
   0 -14  -7       58.38       35.56     16.51 o 
   0 -14  -6       70.77       79.98     16.84 o 
   0 -14  -5        1.43        1.88     14.18 o 
   0 -14  -4       92.90      113.55     16.06 o 
   0 -14  -3      534.41      600.63     26.59 o 
   0 -14  -2     1044.77     1074.64     34.89 o 
   0 -14  -1      368.40      385.28     23.82 o 
   0 -14   0       11.61       19.28     12.41 o 
   0 -14   1      359.63      400.12     23.71 o 
   0 -14   2     1028.15     1099.34     34.56 o 
   0 -14   3      565.13      611.37     27.58 o 
   0 -14   4       88.51       94.94     16.62 o 
   0 -14   5        0.75       -3.88     12.30 o 
   0 -14   6       63.62       52.06     18.17 o 
   0 -14   7       67.59       83.64     16.84 o 
   0 -14   8       27.11       38.44     15.84 o 
   0 -14   9       53.79       21.93     19.61 o 
   0 -14  10       39.10       38.99     19.16 o 
   0 -12 -12       16.17       13.51     18.72 o 
   0 -12 -11      366.56      340.19     27.58 o 
   0 -12 -10      593.17      647.37     31.90 o 
   0 -12  -9      628.33      703.54     32.46 o 
   0 -12  -8      288.54      279.82     23.71 o 
   0 -12  -7     2599.01     2571.66     52.40 o 
   0 -12  -6      927.09      908.03     32.13 o 
   0 -12  -5     1634.17     1653.66     40.32 o 
   0 -12  -4      598.91      627.88     26.36 o 
   0 -12  -3     2670.71     2652.09     47.97 o 
   0 -12  -2      418.53      376.64     21.05 o 
   0 -12  -1       60.30       61.37     12.52 o 
   0 -12   0        5.00       17.28     11.08 o 
   0 -12   1       54.88       57.71     13.51 o 
   0 -12   2      431.32      454.96     22.16 o 
   0 -12   3     2669.72     2688.31     48.41 o 
   0 -12   4      589.41      588.89     25.81 o 
   0 -12   5     1631.49     1661.20     40.21 o 
   0 -12   6      942.77      957.88     33.90 o 
   0 -12   7     2596.76     2754.22     53.50 o 
   0 -12   8      281.16      314.83     22.93 o 
   0 -12   9      628.10      719.27     32.35 o 
   0 -12  10      594.09      595.53     32.01 o 
   0 -12  11      366.62      401.90     29.24 o 
   0 -12  12       14.07        0.00     18.72 o 
   0 -10 -13       75.52       86.52     20.38 o 
   0 -10 -12      141.29      177.13     23.15 o 
   0 -10 -11      523.11      557.31     30.46 o 
   0 -10 -10       59.21       19.94     16.95 o 
   0 -10  -9        6.44       -4.43     14.18 o 
   0 -10  -8       17.52        5.76     14.62 o 
   0 -10  -7     3636.76     3783.89     57.16 o 
   0 -10  -6      216.68      222.88     17.39 o 
   0 -10  -5      391.57      349.72     18.72 o 
   0 -10  -4      402.11      421.95     18.94 o 
   0 -10  -3     2394.70     2417.69     40.54 o 
   0 -10  -2      132.17      146.34     12.63 o 
   0 -10  -1       56.76       48.74     10.86 o 
   0 -10   0       12.00       16.17      8.75 o 
   0 -10   1       55.45       66.13     10.41 o 
   0 -10   2      133.13      144.56     13.07 o 
   0 -10   3     2390.20     2526.14     41.21 o 
   0 -10   4      403.70      447.42     19.28 o 
   0 -10   5      391.17      378.63     19.83 o 
   0 -10   6      214.80      199.18     16.39 o 
   0 -10   7     3631.50     3892.34     58.05 o 
   0 -10   8       22.09       24.59     14.07 o 
   0 -10   9        6.35      -11.41     13.74 o 
   0 -10  10       58.84       46.42     16.62 o 
   0 -10  11      523.83      561.19     30.80 o 
   0 -10  12      142.61      160.51     22.93 o 
   0 -10  13       75.48       36.78     20.94 o 
   0  -8 -14        0.50        4.76     18.83 o 
   0  -8 -13       94.75       83.41     20.05 o 
   0  -8 -12        4.60       -4.98     15.29 o 
   0  -8 -11      229.67      198.07     21.05 o 
   0  -8 -10      563.19      556.76     26.14 o 
   0  -8  -9      130.66      117.53     16.06 o 
   0  -8  -8      414.39      451.19     21.82 o 
   0  -8  -7     1882.71     1768.32     36.22 o 
   0  -8  -6     2091.99     2255.18     39.44 o 
   0  -8  -5      592.91      580.47     20.49 o 
   0  -8  -4      945.81      969.07     24.37 o 
   0  -8  -3     1080.70     1084.16     24.59 o 
   0  -8  -2     1793.83     2096.21     32.24 o 
   0  -8  -1      320.39      323.91     14.29 o 
   0  -8   0        4.62       12.07      7.42 o 
   0  -8   1      319.72      341.52     14.62 o 
   0  -8   2     1783.69     2048.25     32.01 o 
   0  -8   3     1093.63     1062.34     24.37 o 
   0  -8   4      939.56      960.43     23.71 o 
   0  -8   5      598.45      613.15     20.38 o 
   0  -8   6     2073.22     2265.15     39.33 o 
   0  -8   7     1906.27     1877.87     37.55 o 
   0  -8   8      409.40      458.72     21.82 o 
   0  -8   9      133.29      166.27     16.17 o 
   0  -8  10      560.73      554.88     25.70 o 
   0  -8  11      233.65      245.70     22.16 o 
   0  -8  12        4.42        2.99     14.51 o 
   0  -8  13       94.52      123.52     19.28 o 
   0  -8  14        0.65      -19.50     19.50 o 
   0  -6 -15       53.61       76.55     20.60 o 
   0  -6 -14      171.41      216.12     21.93 o 
   0  -6 -13      409.32      407.66     25.04 o 
   0  -6 -12      216.81      224.54     22.38 o 
   0  -6 -11      349.99      373.98     22.16 o 
   0  -6 -10       26.33       31.13     12.07 o 
   0  -6  -9      754.13      635.08     25.92 o 
   0  -6  -8     2367.87     2287.86     40.77 o 
   0  -6  -7     3892.14     3943.63     49.41 o 
   0  -6  -6      915.18      923.76     23.71 o 
   0  -6  -5     2600.49     2694.85     36.56 o 
   0  -6  -4     6176.80     6552.51     53.17 o 
   0  -6  -3     2331.80     2603.01     32.35 o 
   0  -6  -2     3010.79     3186.03     34.12 o 
   0  -6  -1     2441.24     2641.34     30.46 o 
   0  -6   0        0.30        5.54      5.54 o 
   0  -6   1     2511.07     2723.65     30.91 o 
   0  -6   2     3029.38     3123.99     34.12 o 
   0  -6   3     2316.76     2600.58     32.13 o 
   0  -6   4     6107.82     6664.84     53.62 o 
   0  -6   5     2656.81     2912.08     37.77 o 
   0  -6   6      938.57      966.85     23.93 o 
   0  -6   7     3870.21     4128.18     50.40 o 
   0  -6   8     2345.51     2458.45     41.65 o 
   0  -6   9      774.38      798.47     26.36 o 
   0  -6  10       24.42       27.25     12.30 o 
   0  -6  11      348.58      397.24     24.26 o 
   0  -6  12      210.94      233.63     19.94 o 
   0  -6  13      414.97      445.65     27.36 o 
   0  -6  14      169.49      189.76     24.48 o 
   0  -6  15       52.84       40.65     21.05 o 
   0  -4 -15       89.31       96.93     18.94 o 
   0  -4 -14      163.72      151.87     22.16 o 
   0  -4 -13      141.79      112.66     20.05 o 
   0  -4 -12      187.98      194.74     18.39 o 
   0  -4 -11      118.42      146.45     15.51 o 
   0  -4 -10       30.15       45.97     11.19 o 
   0  -4  -9      432.35      389.05     18.61 o 
   0  -4  -8      644.75      586.23     20.94 o 
   0  -4  -7      298.02      311.28     14.84 o 
   0  -4  -6      851.16      771.11     19.72 o 
   0  -4  -5     2073.55     1916.98     27.80 o 
   0  -4  -4     2770.53     2752.78     30.80 o 
   0  -4  -3      618.09      626.77     14.18 o 
   0  -4  -2     1055.92     1061.90     16.84 o 
   0  -4  -1     6592.44     6910.65     39.66 o 
   0  -4   0    17036.99    17313.73    255.01 o 
   0  -4   1     6472.00     6702.06     38.99 o 
   0  -4   2     1078.45     1166.91     17.61 o 
   0  -4   3      620.93      640.06     14.29 o 
   0  -4   4     2821.69     2947.31     31.57 o 
   0  -4   5     2015.89     2017.45     28.36 o 
   0  -4   6      864.12      835.36     20.72 o 
   0  -4   7      300.74      334.21     15.40 o 
   0  -4   8      642.88      676.95     21.93 o 
   0  -4   9      434.35      438.78     20.49 o 
   0  -4  10       29.74       19.50     11.41 o 
   0  -4  11      116.08      125.51     15.95 o 
   0  -4  12      193.83      229.08     18.50 o 
   0  -4  13      141.34      153.31     20.05 o 
   0  -4  14      161.59      153.98     21.60 o 
   0  -4  15       90.69       74.11     20.49 o 
   0  -2 -16       23.90       21.82     19.28 o 
   0  -2 -15       61.69       45.31     19.50 o 
   0  -2 -14      408.11      425.60     25.92 o 
   0  -2 -13       44.65       31.02     16.95 o 
   0  -2 -12      213.58      222.11     19.28 o 
   0  -2 -11        0.73       17.72     10.86 o 
   0  -2 -10      269.87      239.83     16.62 o 
   0  -2  -9      226.46      234.07     15.84 o 
   0  -2  -8      459.35      435.68     17.06 o 
   0  -2  -7     1091.43      983.03     22.82 o 
   0  -2  -6     1100.41     1036.20     20.94 o 
   0  -2  -5      539.96      443.55     13.51 o 
   0  -2  -4     1525.30     1371.52     19.72 o 
   0  -2  -3     5834.61     5673.61     34.67 o 
   0  -2  -2     2662.96     2620.52     20.72 o 
   0  -2  -1     2433.86     2680.00     18.28 o 
   0  -2   0     7654.76     7882.49    121.41 o 
   0  -2   1     2311.80     2556.93     17.83 o 
   0  -2   2     2714.01     2738.49     21.16 o 
   0  -2   3     5906.58     6120.93     35.89 o 
   0  -2   4     1473.51     1448.06     20.05 o 
   0  -2   5      525.15      529.62     14.29 o 
   0  -2   6     1120.87     1167.25     22.16 o 
   0  -2   7     1088.25     1106.98     23.82 o 
   0  -2   8      458.42      498.16     18.17 o 
   0  -2   9      224.09      242.27     15.95 o 
   0  -2  10      267.77      274.06     17.06 o 
   0  -2  11        0.96        5.87     11.63 o 
   0  -2  12      209.54      268.08     18.94 o 
   0  -2  13       43.44       65.58     15.51 o 
   0  -2  14      411.38      450.64     27.36 o 
   0  -2  15       59.82       37.55     18.94 o 
   0  -2  16       24.04       10.86     17.95 o 
   0   0 -16       87.93       81.64     21.49 o 
   0   0 -14      585.98      554.99     29.58 o 
   0   0 -12     1436.71     1586.98     40.10 o 
   0   0 -10      560.16      533.05     21.93 o 
   0   0  -8      124.31      102.14     10.86 o 
   0   0  -6      126.77      112.44      8.97 o 
   0   0  -4    82782.20    69804.38    538.59 o 
   0   0  -2      176.07      267.41      6.20 o 
   0   0   2      173.76      261.54      6.20 o 
   0   0   4    82775.84    71263.20    545.35 o 
   0   0   6      124.24      127.72      9.08 o 
   0   0   8      128.07      116.09     11.19 o 
   0   0  10      565.57      542.80     22.49 o 
   0   0  12     1438.45     1657.43     40.43 o 
   0   0  14      586.49      595.75     30.46 o 
   0   0  16       87.59       94.82     21.82 o 
   0   2 -16       23.90        8.53     17.06 o 
   0   2 -15       61.69       76.32     19.39 o 
   0   2 -14      408.12      423.50     26.70 o 
   0   2 -13       44.65       38.33     16.06 o 
   0   2 -12      213.58      209.70     19.61 o 
   0   2 -11        0.73        5.87     11.08 o 
   0   2 -10      269.87      253.01     15.84 o 
   0   2  -9      226.46      244.59     15.40 o 
   0   2  -8      459.35      506.80     18.28 o 
   0   2  -7     1091.43     1106.21     23.71 o 
   0   2  -6     1100.41     1160.38     22.04 o 
   0   2  -5      539.96      554.43     14.62 o 
   0   2  -4     1525.30     1501.46     20.49 o 
   0   2  -3     5834.62     6145.30     36.00 o 
   0   2  -2     2662.95     2744.48     21.27 o 
   0   2  -1     2433.86     2648.10     18.17 o 
   0   2   0     7654.76     7715.88    120.30 o 
   0   2   1     2311.80     2525.25     17.72 o 
   0   2   2     2714.02     2645.11     20.83 o 
   0   2   3     5906.57     5659.99     34.67 o 
   0   2   4     1473.51     1316.68     19.39 o 
   0   2   5      525.15      476.12     13.63 o 
   0   2   6     1120.87      995.43     20.72 o 
   0   2   7     1088.25     1000.42     22.93 o 
   0   2   8      458.42      434.69     17.50 o 
   0   2   9      224.09      225.98     15.07 o 
   0   2  10      267.77      241.82     17.39 o 
   0   2  11        0.96       -0.78     11.08 o 
   0   2  12      209.54      239.39     19.39 o 
   0   2  13       43.44       17.28     18.17 o 
   0   2  14      411.38      383.28     27.92 o 
   0   2  15       59.82       28.80     20.72 o 
   0   2  16       24.04       29.02     18.50 o 
   0   4 -15       89.31       88.95     20.49 o 
   0   4 -14      163.72      158.08     22.38 o 
   0   4 -13      141.78      143.79     20.49 o 
   0   4 -12      187.98      222.22     19.50 o 
   0   4 -11      118.42      129.39     15.95 o 
   0   4 -10       30.15       41.10     10.86 o 
   0   4  -9      432.36      475.01     19.94 o 
   0   4  -8      644.75      701.43     21.71 o 
   0   4  -7      298.02      324.91     15.40 o 
   0   4  -6      851.16      798.81     20.16 o 
   0   4  -5     2073.56     2103.19     28.80 o 
   0   4  -4     2770.53     2844.51     31.35 o 
   0   4  -3      618.09      604.39     13.96 o 
   0   4  -2     1055.92     1067.88     16.73 o 
   0   4  -1     6592.44     6768.19     39.21 o 
   0   4   0    17036.99    17295.01    255.56 o 
   0   4   1     6472.00     6633.82     38.77 o 
   0   4   2     1078.45     1062.12     17.06 o 
   0   4   3      620.93      603.18     14.18 o 
   0   4   4     2821.69     2830.99     31.13 o 
   0   4   5     2015.88     1882.86     28.03 o 
   0   4   6      864.12      825.28     20.49 o 
   0   4   7      300.74      279.38     14.73 o 
   0   4   8      642.88      621.79     21.60 o 
   0   4   9      434.35      410.87     18.83 o 
   0   4  10       29.74        6.98     12.85 o 
   0   4  11      116.08      124.73     15.40 o 
   0   4  12      193.82      205.05     19.72 o 
   0   4  13      141.34      148.55     19.39 o 
   0   4  14      161.59      173.70     20.72 o 
   0   4  15       90.69       45.64     22.49 o 
   0   6 -15       53.61       46.64     20.38 o 
   0   6 -14      171.41      189.76     23.71 o 
   0   6 -13      409.32      391.48     26.81 o 
   0   6 -12      216.81      229.97     21.49 o 
   0   6 -11      349.99      375.53     23.26 o 
   0   6 -10       26.33       34.89     11.52 o 
   0   6  -9      754.13      728.35     25.92 o 
   0   6  -8     2367.87     2447.82     41.43 o 
   0   6  -7     3892.15     4185.89     50.29 o 
   0   6  -6      915.18      948.69     24.26 o 
   0   6  -5     2600.49     2758.43     36.89 o 
   0   6  -4     6176.81     6635.93     53.39 o 
   0   6  -3     2331.81     2554.61     31.90 o 
   0   6  -2     3010.79     3066.17     33.68 o 
   0   6  -1     2441.24     2650.98     30.46 o 
   0   6   0        0.30       14.07      5.54 o 
   0   6   1     2511.07     2771.28     31.13 o 
   0   6   2     3029.38     3053.98     33.57 o 
   0   6   3     2316.75     2533.56     32.24 o 
   0   6   4     6107.82     6488.48     53.06 o 
   0   6   5     2656.82     2686.21     36.67 o 
   0   6   6      938.57      921.77     23.93 o 
   0   6   7     3870.20     3855.67     48.52 o 
   0   6   8     2345.51     2239.34     40.32 o 
   0   6   9      774.38      720.38     26.25 o 
   0   6  10       24.42       22.71     11.30 o 
   0   6  11      348.58      368.11     22.38 o 
   0   6  12      210.94      199.84     21.38 o 
   0   6  13      414.97      387.61     25.59 o 
   0   6  14      169.49      193.08     22.82 o 
   0   6  15       52.84       55.06     21.27 o 
   0   8 -14        0.50      -10.63     17.61 o 
   0   8 -13       94.75       73.67     19.16 o 
   0   8 -12        4.60      -16.84     16.84 o 
   0   8 -11      229.67      270.40     20.49 o 
   0   8 -10      563.19      590.21     25.81 o 
   0   8  -9      130.66      140.69     16.62 o 
   0   8  -8      414.39      421.17     21.27 o 
   0   8  -7     1882.70     1835.45     37.33 o 
   0   8  -6     2092.00     2257.84     39.21 o 
   0   8  -5      592.91      559.20     20.49 o 
   0   8  -4      945.81      899.17     23.82 o 
   0   8  -3     1080.70     1085.27     24.59 o 
   0   8  -2     1793.83     2039.39     32.35 o 
   0   8  -1      320.39      322.58     14.51 o 
   0   8   0        4.62       10.30      6.87 o 
   0   8   1      319.72      313.61     14.07 o 
   0   8   2     1783.70     2089.24     32.79 o 
   0   8   3     1093.63     1086.60     24.48 o 
   0   8   4      939.56      937.94     23.60 o 
   0   8   5      598.45      563.74     19.72 o 
   0   8   6     2073.22     2127.56     38.33 o 
   0   8   7     1906.27     1773.52     37.00 o 
   0   8   8      409.40      411.31     20.83 o 
   0   8   9      133.29      130.72     15.18 o 
   0   8  10      560.73      534.94     25.26 o 
   0   8  11      233.64      224.65     20.49 o 
   0   8  12        4.42       -1.99     15.40 o 
   0   8  13       94.52       79.09     19.39 o 
   0   8  14        0.65       24.70     16.39 o 
   0  10 -13       75.52       49.74     21.71 o 
   0  10 -12      141.29      172.59     21.60 o 
   0  10 -11      523.11      585.67     28.91 o 
   0  10 -10       59.21       88.07     16.28 o 
   0  10  -9        6.44       14.95     13.96 o 
   0  10  -8       17.52        6.54     13.51 o 
   0  10  -7     3636.77     3761.62     56.94 o 
   0  10  -6      216.68      211.36     17.50 o 
   0  10  -5      391.57      363.12     18.39 o 
   0  10  -4      402.11      372.54     19.16 o 
   0  10  -3     2394.70     2423.89     40.43 o 
   0  10  -2      132.17      111.99     12.30 o 
   0  10  -1       56.76       74.88     11.08 o 
   0  10   0       12.00       20.16      9.75 o 
   0  10   1       55.45       54.61      9.42 o 
   0  10   2      133.13      145.78     11.96 o 
   0  10   3     2390.19     2429.32     40.43 o 
   0  10   4      403.70      393.81     19.28 o 
   0  10   5      391.17      357.81     19.61 o 
   0  10   6      214.80      203.61     16.95 o 
   0  10   7     3631.50     3672.89     57.27 o 
   0  10   8       22.09        8.97     14.18 o 
   0  10   9        6.35       17.61     12.63 o 
   0  10  10       58.84       51.18     15.18 o 
   0  10  11      523.83      542.03     29.80 o 
   0  10  12      142.61      182.56     22.71 o 
   0  10  13       75.48       73.44     18.39 o 
   0  12 -12       16.17       29.36     17.95 o 
   0  12 -11      366.56      369.77     29.36 o 
   0  12 -10      593.17      573.04     32.13 o 
   0  12  -9      628.33      637.74     31.46 o 
   0  12  -8      288.54      263.65     24.15 o 
   0  12  -7     2599.02     2547.41     52.51 o 
   0  12  -6      927.09      959.54     33.01 o 
   0  12  -5     1634.17     1687.89     41.10 o 
   0  12  -4      598.92      608.27     25.81 o 
   0  12  -3     2670.71     2751.45     47.97 o 
   0  12  -2      418.53      443.99     21.49 o 
   0  12  -1       60.30       60.59     13.29 o 
   0  12   0        5.00       -2.88     12.41 o 
   0  12   1       54.88       75.00     12.19 o 
   0  12   2      431.32      376.64     20.49 o 
   0  12   3     2669.72     2679.12     48.08 o 
   0  12   4      589.41      562.63     25.15 o 
   0  12   5     1631.49     1677.15     40.32 o 
   0  12   6      942.76      879.23     32.13 o 
   0  12   7     2596.76     2482.05     51.84 o 
   0  12   8      281.16      312.06     22.38 o 
   0  12   9      628.10      616.80     32.35 o 
   0  12  10      594.09      610.82     32.13 o 
   0  12  11      366.62      361.91     26.25 o 
   0  12  12       14.07       19.61     19.16 o 
   0  14 -10       34.98        8.53     19.39 o 
   0  14  -9       55.50       78.54     17.95 o 
   0  14  -8       30.56       23.04     16.06 o 
   0  14  -7       58.38       75.22     17.39 o 
   0  14  -6       70.77       86.07     17.17 o 
   0  14  -5        1.43      -14.40     14.40 o 
   0  14  -4       92.90       95.82     16.95 o 
   0  14  -3      534.41      568.72     25.92 o 
   0  14  -2     1044.77     1101.11     34.67 o 
   0  14  -1      368.40      403.67     24.15 o 
   0  14   0       11.61       11.41     13.18 o 
   0  14   1      359.63      343.96     23.48 o 
   0  14   2     1028.15      978.71     33.01 o 
   0  14   3      565.13      537.26     28.36 o 
   0  14   4       88.51       67.02     16.17 o 
   0  14   5        0.75       -1.00     13.96 o 
   0  14   6       63.62       52.06     16.73 o 
   0  14   7       67.59       78.43     17.83 o 
   0  14   8       27.11       -2.22     16.73 o 
   0  14   9       53.79       45.09     19.28 o 
   0  14  10       39.10       48.85     20.83 o 
   0  16  -7       46.06       48.52     19.16 o 
   0  16  -6      271.32      286.69     26.59 o 
   0  16  -5      152.25      179.01     20.60 o 
   0  16  -4       35.34       40.77     16.62 o 
   0  16  -3      438.32      486.20     27.80 o 
   0  16  -2      455.65      396.69     27.80 o 
   0  16  -1      629.94      664.99     31.57 o 
   0  16   0       99.48      129.83     19.61 o 
   0  16   1      625.13      584.12     29.80 o 
   0  16   2      460.57      485.86     28.47 o 
   0  16   3      438.76      438.78     28.91 o 
   0  16   4       36.64       39.66     17.28 o 
   0  16   5      149.27      176.80     21.27 o 
   0  16   6      272.06      241.16     24.70 o 
   0  16   7       45.99       49.85     19.72 o 
   1  17  -5      251.14      273.73     26.36 o 
   1  17  -4      393.52      400.90     28.25 o 
   1  17  -3      101.75      111.11     20.83 o 
   1  17  -2      311.79      308.95     24.81 o 
   1  17  -1      158.49      152.76     21.16 o 
   1  17   0       20.11       26.59     16.73 o 
   1  17   1       34.09       24.37     16.95 o 
   1  17   2      384.07      337.20     27.36 o 
   1  17   3       14.96       23.82     18.06 o 
   1  17   4      580.81      608.27     33.01 o 
   1  15  -8      234.11      256.67     24.26 o 
   1  15  -7       55.92       95.16     18.61 o 
   1  15  -6      319.23      306.18     23.82 o 
   1  15  -5      527.27      505.47     28.91 o 
   1  15  -4      577.74      561.75     29.13 o 
   1  15  -3       20.22       49.07     15.29 o 
   1  15  -2      169.95      150.54     19.05 o 
   1  15  -1      251.79      247.70     21.05 o 
   1  15   0      223.07      235.40     21.05 o 
   1  15   1      518.66      515.22     27.69 o 
   1  15   2       61.35       79.09     16.28 o 
   1  15   3      104.23      124.96     18.61 o 
   1  15   4      654.39      650.14     31.35 o 
   1  15   5      618.00      606.50     31.02 o 
   1  15   6       72.36       61.92     20.27 o 
   1  15   7      122.04      157.63     21.49 o 
   1  15   8      324.30      310.39     27.03 o 
   1  13 -11      132.35      122.74     22.04 o 
   1  13 -10       21.85        7.98     17.28 o 
   1  13  -9      264.62      293.11     24.70 o 
   1  13  -8       13.42       11.30     15.40 o 
   1  13  -7       47.79       33.12     16.51 o 
   1  13  -6       27.25       37.22     14.51 o 
   1  13  -5      232.69      214.91     20.05 o 
   1  13  -4      640.82      638.96     27.92 o 
   1  13  -3      584.67      577.81     25.59 o 
   1  13  -2      303.47      288.13     20.38 o 
   1  13  -1     1224.69     1188.63     34.56 o 
   1  13   0     1740.93     1642.36     39.99 o 
   1  13   1      414.93      419.18     22.93 o 
   1  13   2      237.93      237.95     18.17 o 
   1  13   3      789.07      727.02     28.36 o 
   1  13   4      434.65      402.78     23.48 o 
   1  13   5        6.04        4.54     13.40 o 
   1  13   6       45.54       49.18     14.62 o 
   1  13   7       13.10       17.83     15.18 o 
   1  13   8      309.24      301.98     23.04 o 
   1  13   9       35.75       47.52     15.84 o 
   1  13  10      146.95      161.62     21.49 o 
   1  11 -12      213.76      290.68     24.26 o 
   1  11 -11       65.45       58.38     19.05 o 
   1  11 -10      297.50      342.19     22.71 o 
   1  11  -9      121.47      136.92     18.50 o 
   1  11  -8       68.29       50.51     14.84 o 
   1  11  -7       27.20       16.62     14.07 o 
   1  11  -6      401.30      364.01     21.27 o 
   1  11  -5      413.59      418.62     22.04 o 
   1  11  -4     3585.49     3547.82     53.84 o 
   1  11  -3     1052.50     1033.54     30.35 o 
   1  11  -2      725.58      710.52     25.48 o 
   1  11  -1       59.81       96.93     12.19 o 
   1  11   0     9976.15     9909.13     83.19 o 
   1  11   1     1541.01     1463.13     34.01 o 
   1  11   2      193.56      183.56     15.84 o 
   1  11   3     1006.72      933.40     28.91 o 
   1  11   4     3061.38     3043.13     50.18 o 
   1  11   5      525.42      501.82     23.60 o 
   1  11   6      682.85      669.75     26.81 o 
   1  11   7      248.93      226.65     20.27 o 
   1  11   8       36.08       50.74     14.95 o 
   1  11   9       18.40       24.15     15.95 o 
   1  11  10      503.36      468.91     28.47 o 
   1  11  11       23.89       35.45     18.83 o 
   1  11  12      253.20      292.34     28.03 o 
   1   9 -14       86.74      108.56     23.15 o 
   1   9 -13       91.77       75.66     19.94 o 
   1   9 -12      168.56      202.72     21.60 o 
   1   9 -11      127.81      108.23     19.16 o 
   1   9 -10       83.12       81.31     16.73 o 
   1   9  -9       22.45       -2.44     12.85 o 
   1   9  -8      279.99      296.77     19.72 o 
   1   9  -7       50.24       39.21     13.29 o 
   1   9  -6      113.54       91.06     13.07 o 
   1   9  -5       75.60       69.79     11.41 o 
   1   9  -4     1512.40     1397.66     30.68 o 
   1   9  -3      717.59      659.89     21.60 o 
   1   9  -2      329.92      334.10     15.84 o 
   1   9  -1     1075.28     1097.35     25.92 o 
   1   9   0     6899.10     6332.29     59.71 o 
   1   9   1     1389.08     1365.09     28.69 o 
   1   9   2       45.44       58.71      9.53 o 
   1   9   3      658.48      670.64     22.27 o 
   1   9   4     1288.18     1261.41     29.47 o 
   1   9   5      131.25      117.98     13.07 o 
   1   9   6      126.47      129.50     13.63 o 
   1   9   7      106.61      113.43     14.51 o 
   1   9   8      278.10      283.92     19.28 o 
   1   9   9        1.18        8.53     11.30 o 
   1   9  10       52.85       46.97     16.95 o 
   1   9  11      208.36      238.72     22.16 o 
   1   9  12      164.79      160.29     22.16 o 
   1   9  13       45.23       26.70     17.95 o 
   1   7 -15      123.75      140.02     24.92 o 
   1   7 -14      320.80      343.63     29.13 o 
   1   7 -13      101.69       61.26     21.27 o 
   1   7 -12       43.94       61.04     15.62 o 
   1   7 -11      485.04      523.20     25.70 o 
   1   7 -10      129.43      163.84     17.50 o 
   1   7  -9       78.45       72.34     12.63 o 
   1   7  -8      289.70      287.91     17.95 o 
   1   7  -7      322.31      287.13     16.84 o 
   1   7  -6      735.48      662.55     22.04 o 
   1   7  -5     1526.75     1528.15     29.69 o 
   1   7  -4     2618.46     2760.98     37.89 o 
   1   7  -3     6353.93     6696.96     55.94 o 
   1   7  -2     2492.09     2597.03     34.23 o 
   1   7  -1     3492.71     3405.14     38.33 o 
   1   7   0     8068.67     8161.86     58.82 o 
   1   7   1     8969.67     9064.02     62.37 o 
   1   7   2     4539.75     4762.04     46.53 o 
   1   7   3      701.31      736.66     19.72 o 
   1   7   4     2466.74     2508.63     36.56 o 
   1   7   5     1127.18     1108.98     26.48 o 
   1   7   6     1703.26     1653.44     33.01 o 
   1   7   7      255.14      275.83     17.50 o 
   1   7   8       13.48       24.15     11.74 o 
   1   7   9       61.41       43.09     14.51 o 
   1   7  10       47.91       48.74     15.95 o 
   1   7  11      531.56      548.56     26.59 o 
   1   7  12      104.18       92.50     18.61 o 
   1   7  13       21.40       -6.43     18.72 o 
   1   7  14      361.52      392.81     29.58 o 
   1   5 -15       74.08       73.11     18.94 o 
   1   5 -14       67.91       80.76     19.61 o 
   1   5 -13      148.89      223.21     19.94 o 
   1   5 -12      800.29      812.10     31.35 o 
   1   5 -11      200.11      207.04     19.05 o 
   1   5 -10       73.29       73.44     14.07 o 
   1   5  -9      285.98      339.75     17.50 o 
   1   5  -8     2766.52     2744.81     42.54 o 
   1   5  -7      589.32      580.24     20.05 o 
   1   5  -6     2639.15     2671.25     37.11 o 
   1   5  -5      801.17      704.42     18.83 o 
   1   5  -4      120.94      124.84      9.53 o 
   1   5  -3      121.44      124.73      8.97 o 
   1   5  -2     4841.36     4808.90     39.77 o 
   1   5  -1     5873.55     5953.88     42.98 o 
   1   5   0     5976.38     6221.51     43.65 o 
   1   5   1     4242.07     4206.16     36.56 o 
   1   5   2     1253.76     1156.94     20.27 o 
   1   5   3      637.41      635.19     16.17 o 
   1   5   4     1123.49     1014.38     21.05 o 
   1   5   5     1588.05     1491.16     27.25 o 
   1   5   6      521.24      471.02     17.50 o 
   1   5   7     3102.11     3050.55     43.65 o 
   1   5   8      584.94      542.47     21.82 o 
   1   5   9      179.57      148.55     14.62 o 
   1   5  10      251.28      232.19     18.28 o 
   1   5  11     1005.91      966.41     32.79 o 
   1   5  12      207.65      218.67     20.16 o 
   1   5  13       99.55       96.38     20.38 o 
   1   5  14      191.70      214.13     23.48 o 
   1   5  15       21.22       31.13     19.05 o 
   1   3 -16       10.56       -4.87     16.51 o 
   1   3 -15      106.60      121.63     19.39 o 
   1   3 -14       84.91       72.23     18.94 o 
   1   3 -13      218.56      221.77     21.38 o 
   1   3 -12       80.52       85.30     16.17 o 
   1   3 -11      292.40      312.28     19.39 o 
   1   3 -10        6.41       33.12      9.42 o 
   1   3  -9      174.85      184.89     13.96 o 
   1   3  -8      302.58      309.07     16.39 o 
   1   3  -7     3306.30     3281.19     40.88 o 
   1   3  -6     1769.81     1743.39     28.25 o 
   1   3  -5      819.85      780.75     17.83 o 
   1   3  -4      135.54      138.91      8.31 o 
   1   3  -3     3260.81     3190.68     29.47 o 
   1   3  -2     9942.43     9037.33    190.20 o 
   1   3  -1      797.84      812.10     13.74 o 
   1   3   0      203.33      218.78      7.87 o 
   1   3   1     4239.24     4135.05     29.91 o 
   1   3   2     6695.24     6619.53     40.21 o 
   1   3   3     2288.49     2201.89     25.48 o 
   1   3   4      921.26      815.09     17.06 o 
   1   3   5     2671.52     2437.85     31.24 o 
   1   3   6     1370.30     1166.03     24.81 o 
   1   3   7     2543.50     2302.59     35.56 o 
   1   3   8      455.22      409.98     19.16 o 
   1   3   9       77.40       95.82     11.96 o 
   1   3  10      185.82      181.78     15.84 o 
   1   3  11      139.91      122.30     15.73 o 
   1   3  12       99.42       97.26     16.17 o 
   1   3  13      248.68      248.91     21.71 o 
   1   3  14       94.99       70.56     21.16 o 
   1   3  15       45.19       59.93     19.05 o 
   1   1 -16        3.28        5.98     16.51 o 
   1   1 -15       27.12       26.25     18.72 o 
   1   1 -14        8.92       14.95     15.51 o 
   1   1 -13      123.21      115.32     18.17 o 
   1   1 -12      329.47      306.41     22.38 o 
   1   1 -11     1315.28     1315.91     34.01 o 
   1   1 -10      286.44      273.62     17.72 o 
   1   1  -9       20.60      -12.63     12.63 o 
   1   1  -8     4551.37     4621.24     51.18 o 
   1   1  -7    14603.23    14829.69     81.75 o 
   1   1  -6     2655.19     2742.70     33.45 o 
   1   1  -5     2967.77     3147.81     32.90 o 
   1   1  -4    12962.51    12502.40    241.05 o 
   1   1  -3    18216.54    17181.03    252.57 o 
   1   1  -2     7028.62     6656.86    141.46 o 
   1   1  -1     6177.25     5897.38    119.97 o 
   1   1   0       21.66       29.24      3.66 o 
   1   1   1     7366.37     7092.10    135.81 o 
   1   1   2     3889.07     4030.47     27.58 o 
   1   1   3    24935.99    22917.34    304.19 o 
   1   1   4     7082.32     7001.71     45.20 o 
   1   1   5     6597.00     6274.80     46.75 o 
   1   1   6      341.84      329.23     13.18 o 
   1   1   7    15532.02    13701.99     81.09 o 
   1   1   8     1394.09     1358.22     29.36 o 
   1   1   9      117.32      132.27     12.74 o 
   1   1  10        3.82       -1.99     10.41 o 
   1   1  11     1367.34     1118.84     33.79 o 
   1   1  12       69.24       57.38     15.29 o 
   1   1  13       94.90       83.19     17.83 o 
   1   1  14        4.39        7.20     16.17 o 
   1   1  15       38.97       23.71     19.28 o 
   1  -1 -16        3.28       -9.53     18.94 o 
   1  -1 -15       27.12       14.18     18.39 o 
   1  -1 -14        8.92       12.96     16.73 o 
   1  -1 -13      123.21      136.03     18.06 o 
   1  -1 -12      329.47      273.95     22.16 o 
   1  -1 -11     1315.28     1232.05     33.34 o 
   1  -1 -10      286.44      271.07     16.95 o 
   1  -1  -9       20.60        7.53     10.63 o 
   1  -1  -8     4551.36     4388.28     49.18 o 
   1  -1  -7    14603.21    14038.86     79.54 o 
   1  -1  -6     2655.20     2642.45     33.01 o 
   1  -1  -5     2967.76     2960.71     31.79 o 
   1  -1  -4    12962.52    11724.53    237.50 o 
   1  -1  -3    18216.54    16773.26    251.79 o 
   1  -1  -2     7028.63     6857.59    142.57 o 
   1  -1  -1     6177.25     6078.94    121.85 o 
   1  -1   0       21.66       35.56      3.66 o 
   1  -1   1     7366.37     6471.98    130.27 o 
   1  -1   2     3889.08     3631.13     26.25 o 
   1  -1   3    24935.98    21224.24    293.11 o 
   1  -1   4     7082.34     6780.60     44.31 o 
   1  -1   5     6597.00     6735.51     48.41 o 
   1  -1   6      341.84      320.36     15.18 o 
   1  -1   7    15532.01    15418.36     86.96 o 
   1  -1   8     1394.09     1544.55     30.68 o 
   1  -1   9      117.32      155.20     12.96 o 
   1  -1  10        3.82      -12.07     12.07 o 
   1  -1  11     1367.34     1259.97     35.67 o 
   1  -1  12       69.24       68.35     15.84 o 
   1  -1  13       94.90      103.69     18.06 o 
   1  -1  14        4.39       14.40     16.17 o 
   1  -1  15       38.97       63.36     17.61 o 
   1  -3 -16       10.56       40.21     17.61 o 
   1  -3 -15      106.60      108.23     21.71 o 
   1  -3 -14       84.91       96.60     18.94 o 
   1  -3 -13      218.56      211.69     19.94 o 
   1  -3 -12       80.52       72.00     14.84 o 
   1  -3 -11      292.40      282.92     18.83 o 
   1  -3 -10        6.41        0.00     10.63 o 
   1  -3  -9      174.85      190.31     14.29 o 
   1  -3  -8      302.58      294.11     15.73 o 
   1  -3  -7     3306.28     2871.87     39.10 o 
   1  -3  -6     1769.81     1611.24     27.36 o 
   1  -3  -5      819.85      744.97     17.50 o 
   1  -3  -4      135.54      136.81      8.53 o 
   1  -3  -3     3260.82     3176.72     29.47 o 
   1  -3  -2     9942.43     8562.54    186.99 o 
   1  -3  -1      797.84      830.16     13.85 o 
   1  -3   0      203.33      217.79      7.75 o 
   1  -3   1     4239.24     4166.95     30.24 o 
   1  -3   2     6695.24     6607.35     40.21 o 
   1  -3   3     2288.50     2215.74     25.48 o 
   1  -3   4      921.26      832.04     17.28 o 
   1  -3   5     2671.52     2570.00     32.13 o 
   1  -3   6     1370.31     1328.98     25.70 o 
   1  -3   7     2543.51     2506.31     37.00 o 
   1  -3   8      455.23      469.36     18.61 o 
   1  -3   9       77.40       85.74     11.85 o 
   1  -3  10      185.82      208.48     16.73 o 
   1  -3  11      139.91      124.62     16.28 o 
   1  -3  12       99.42      103.24     16.39 o 
   1  -3  13      248.68      262.32     22.82 o 
   1  -3  14       94.99      105.24     19.94 o 
   1  -3  15       45.19       92.28     18.83 o 
   1  -5 -15       74.08       65.03     18.72 o 
   1  -5 -14       67.91       62.70     18.94 o 
   1  -5 -13      148.89      154.31     20.72 o 
   1  -5 -12      800.29      651.47     29.69 o 
   1  -5 -11      200.11      170.15     18.39 o 
   1  -5 -10       73.29      106.12     13.74 o 
   1  -5  -9      285.98      229.64     16.95 o 
   1  -5  -8     2766.52     2545.19     41.32 o 
   1  -5  -7      589.32      514.78     19.39 o 
   1  -5  -6     2639.15     2573.22     36.45 o 
   1  -5  -5      801.16      689.91     18.50 o 
   1  -5  -4      120.94      126.06      8.86 o 
   1  -5  -3      121.44      125.18      8.75 o 
   1  -5  -2     4841.35     4759.71     39.55 o 
   1  -5  -1     5873.55     6097.00     43.53 o 
   1  -5   0     5976.38     6262.50     43.65 o 
   1  -5   1     4242.08     4276.29     36.89 o 
   1  -5   2     1253.76     1171.46     20.49 o 
   1  -5   3      637.41      645.49     16.17 o 
   1  -5   4     1123.49     1086.49     21.82 o 
   1  -5   5     1588.05     1549.20     27.92 o 
   1  -5   6      521.24      546.46     18.06 o 
   1  -5   7     3102.12     3178.72     43.76 o 
   1  -5   8      584.93      629.54     22.49 o 
   1  -5   9      179.57      148.44     15.95 o 
   1  -5  10      251.28      265.31     17.83 o 
   1  -5  11     1005.91     1099.12     34.89 o 
   1  -5  12      207.65      223.21     22.16 o 
   1  -5  13       99.55      117.42     18.28 o 
   1  -5  14      191.70      187.65     24.70 o 
   1  -5  15       21.22       43.09     17.83 o 
   1  -7 -15      123.75      128.94     22.60 o 
   1  -7 -14      320.80      296.33     26.25 o 
   1  -7 -13      101.69      113.32     19.61 o 
   1  -7 -12       43.94       32.46     16.84 o 
   1  -7 -11      485.04      480.66     25.26 o 
   1  -7 -10      129.43      142.35     18.06 o 
   1  -7  -9       78.45       57.71     13.85 o 
   1  -7  -8      289.70      280.04     17.72 o 
   1  -7  -7      322.31      279.82     17.50 o 
   1  -7  -6      735.48      645.49     21.38 o 
   1  -7  -5     1526.75     1441.31     29.13 o 
   1  -7  -4     2618.45     2751.56     37.44 o 
   1  -7  -3     6353.93     6502.55     55.28 o 
   1  -7  -2     2492.09     2539.76     34.23 o 
   1  -7  -1     3492.72     3446.02     38.77 o 
   1  -7   0     8068.68     8324.15     59.27 o 
   1  -7   1     8969.68     9281.48     62.70 o 
   1  -7   2     4539.75     4852.88     46.86 o 
   1  -7   3      701.31      761.14     20.38 o 
   1  -7   4     2466.75     2459.01     35.78 o 
   1  -7   5     1127.18     1078.96     26.25 o 
   1  -7   6     1703.26     1685.12     33.68 o 
   1  -7   7      255.15      272.62     17.06 o 
   1  -7   8       13.48        3.43     10.86 o 
   1  -7   9       61.41       44.53     12.52 o 
   1  -7  10       47.91       56.16     14.62 o 
   1  -7  11      531.56      641.17     28.36 o 
   1  -7  12      104.18       89.51     18.72 o 
   1  -7  13       21.40        0.00     18.17 o 
   1  -7  14      361.52      435.68     31.90 o 
   1  -9 -14       86.74      101.36     20.94 o 
   1  -9 -13       91.77       94.94     19.39 o 
   1  -9 -12      168.57      117.09     22.71 o 
   1  -9 -11      127.81      111.22     20.16 o 
   1  -9 -10       83.12       76.88     17.17 o 
   1  -9  -9       22.45       19.83     12.19 o 
   1  -9  -8      279.99      298.54     19.16 o 
   1  -9  -7       50.24       71.34     12.85 o 
   1  -9  -6      113.54       93.05     13.29 o 
   1  -9  -5       75.60       79.87     12.30 o 
   1  -9  -4     1512.40     1429.01     31.13 o 
   1  -9  -3      717.59      678.17     21.60 o 
   1  -9  -2      329.92      314.05     16.17 o 
   1  -9  -1     1075.28     1137.45     26.59 o 
   1  -9   0     6899.11     6492.58     60.26 o 
   1  -9   1     1389.08     1354.90     28.80 o 
   1  -9   2       45.44       33.45      9.64 o 
   1  -9   3      658.48      693.35     21.93 o 
   1  -9   4     1288.18     1211.11     29.47 o 
   1  -9   5      131.25      150.43     13.51 o 
   1  -9   6      126.47       99.48     13.18 o 
   1  -9   7      106.61      135.37     14.95 o 
   1  -9   8      278.10      295.55     19.50 o 
   1  -9   9        1.18       36.56     10.86 o 
   1  -9  10       52.85       57.94     15.18 o 
   1  -9  11      208.36      227.64     22.16 o 
   1  -9  12      164.79      178.46     22.93 o 
   1  -9  13       45.23       58.05     19.16 o 
   1 -11 -12      213.76      231.74     25.48 o 
   1 -11 -11       65.45       71.34     18.17 o 
   1 -11 -10      297.50      387.83     24.37 o 
   1 -11  -9      121.47      130.38     17.28 o 
   1 -11  -8       68.29       58.49     14.73 o 
   1 -11  -7       27.20       25.04     13.29 o 
   1 -11  -6      401.29      358.69     21.60 o 
   1 -11  -5      413.59      415.08     21.27 o 
   1 -11  -4     3585.49     3596.23     53.73 o 
   1 -11  -3     1052.50      986.13     29.24 o 
   1 -11  -2      725.58      695.23     24.81 o 
   1 -11  -1       59.81       82.97     14.40 o 
   1 -11   0     9976.15    10150.74     83.64 o 
   1 -11   1     1541.01     1507.22     34.34 o 
   1 -11   2      193.56      173.36     15.62 o 
   1 -11   3     1006.73     1012.38     29.36 o 
   1 -11   4     3061.38     3081.01     50.51 o 
   1 -11   5      525.42      495.50     23.60 o 
   1 -11   6      682.85      663.88     25.70 o 
   1 -11   7      248.93      264.87     20.38 o 
   1 -11   8       36.08       44.42     14.95 o 
   1 -11   9       18.40      -16.84     16.84 o 
   1 -11  10      503.36      532.72     29.36 o 
   1 -11  11       23.89       46.53     19.05 o 
   1 -11  12      253.20      286.25     26.81 o 
   1 -13 -11      132.35      154.42     21.93 o 
   1 -13 -10       21.85       24.04     18.06 o 
   1 -13  -9      264.61      258.66     22.60 o 
   1 -13  -8       13.42       19.50     13.51 o 
   1 -13  -7       47.79       47.74     15.29 o 
   1 -13  -6       27.25       29.80     14.62 o 
   1 -13  -5      232.69      234.62     19.83 o 
   1 -13  -4      640.82      631.53     27.58 o 
   1 -13  -3      584.68      549.56     25.59 o 
   1 -13  -2      303.47      254.56     19.83 o 
   1 -13  -1     1224.69     1119.06     34.23 o 
   1 -13   0     1740.93     1730.76     40.77 o 
   1 -13   1      414.93      423.28     22.16 o 
   1 -13   2      237.93      242.05     18.72 o 
   1 -13   3      789.07      797.14     29.24 o 
   1 -13   4      434.65      424.49     23.37 o 
   1 -13   5        6.04        2.77     12.63 o 
   1 -13   6       45.54       36.89     15.40 o 
   1 -13   7       13.10       23.82     13.96 o 
   1 -13   8      309.24      288.24     24.70 o 
   1 -13   9       35.75       16.62     19.28 o 
   1 -13  10      146.95      156.86     23.71 o 
   1 -15  -8      234.11      270.96     24.81 o 
   1 -15  -7       55.92       74.77     19.05 o 
   1 -15  -6      319.23      333.55     24.04 o 
   1 -15  -5      527.27      548.90     30.02 o 
   1 -15  -4      577.74      596.86     29.36 o 
   1 -15  -3       20.22       16.06     15.84 o 
   1 -15  -2      169.95      131.93     19.94 o 
   1 -15  -1      251.79      264.31     21.93 o 
   1 -15   0      223.07      246.14     22.49 o 
   1 -15   1      518.66      522.09     26.92 o 
   1 -15   2       61.35       66.24     16.51 o 
   1 -15   3      104.23      106.79     17.72 o 
   1 -15   4      654.39      667.54     30.68 o 
   1 -15   5      618.00      579.69     30.80 o 
   1 -15   6       72.36       48.63     20.72 o 
   1 -15   7      122.04      151.87     20.72 o 
   1 -15   8      324.31      342.63     28.69 o 
   1 -17  -5      251.14      273.84     26.14 o 
   1 -17  -4      393.52      425.16     30.24 o 
   1 -17  -3      101.75      104.02     22.38 o 
   1 -17  -2      311.79      359.14     25.26 o 
   1 -17  -1      158.49      180.45     22.71 o 
   1 -17   0       20.11       13.85     16.73 o 
   1 -17   1       34.09       30.13     18.28 o 
   1 -17   2      384.07      408.65     26.92 o 
   1 -17   3       14.96       46.42     17.06 o 
   1 -17   4      580.81      572.93     33.57 o 
   2 -16  -6       26.44       14.51     19.28 o 
   2 -16  -5       63.85       55.39     20.38 o 
   2 -16  -4       31.76       20.72     16.62 o 
   2 -16  -3      784.68      745.85     35.67 o 
   2 -16  -2      334.92      358.58     26.03 o 
   2 -16  -1      192.39      207.93     20.72 o 
   2 -16   0       55.67       74.00     16.95 o 
   2 -16   1      799.58      746.41     34.01 o 
   2 -16   2      570.23      523.53     31.24 o 
   2 -16   3      186.92      190.87     22.93 o 
   2 -16   4       52.06       67.79     19.16 o 
   2 -16   5       58.89       33.68     18.50 o 
   2 -14  -9       65.65       63.14     19.05 o 
   2 -14  -8      189.01      161.18     23.26 o 
   2 -14  -7      275.19      274.72     23.48 o 
   2 -14  -6      188.81      173.25     19.39 o 
   2 -14  -5      322.67      288.35     24.15 o 
   2 -14  -4      120.78      106.79     18.17 o 
   2 -14  -3      183.26      180.01     19.05 o 
   2 -14  -2      379.58      355.26     23.82 o 
   2 -14  -1      449.13      436.35     25.92 o 
   2 -14   0      343.74      351.82     22.38 o 
   2 -14   1      184.88      170.93     20.38 o 
   2 -14   2      306.07      300.98     22.60 o 
   2 -14   3      413.23      441.44     24.37 o 
   2 -14   4      265.23      319.70     22.49 o 
   2 -14   5      118.64       78.54     20.49 o 
   2 -14   6      279.41      307.96     23.82 o 
   2 -14   7      283.87      272.18     24.92 o 
   2 -14   8       21.19       -7.09     17.72 o 
   2 -14   9        5.36      -17.28     20.16 o 
   2 -12 -11       88.07      101.14     19.61 o 
   2 -12 -10       91.79      108.45     19.05 o 
   2 -12  -9       42.42       27.14     17.61 o 
   2 -12  -8      352.60      352.38     25.59 o 
   2 -12  -7     1133.19     1116.07     36.33 o 
   2 -12  -6      449.98      450.53     24.81 o 
   2 -12  -5       83.16       87.40     14.95 o 
   2 -12  -4      874.00      805.23     30.24 o 
   2 -12  -3      991.76      931.18     31.13 o 
   2 -12  -2      423.33      457.84     22.38 o 
   2 -12  -1      971.18     1033.21     31.13 o 
   2 -12   0      213.14      233.96     16.95 o 
   2 -12   1       45.81       65.25     13.51 o 
   2 -12   2       84.74      128.72     15.29 o 
   2 -12   3     2587.30     2622.95     50.18 o 
   2 -12   4      279.23      284.14     20.49 o 
   2 -12   5      475.07      481.10     24.26 o 
   2 -12   6       76.08       99.81     16.95 o 
   2 -12   7     1268.23     1321.23     40.21 o 
   2 -12   8      126.38      121.19     18.61 o 
   2 -12   9       25.96       11.96     17.83 o 
   2 -12  10       51.25       91.28     19.05 o 
   2 -12  11       68.79       50.40     21.27 o 
   2 -10 -13       24.12       35.12     19.16 o 
   2 -10 -12      122.21      109.34     21.93 o 
   2 -10 -11      158.24      197.62     21.49 o 
   2 -10 -10      258.80      279.60     23.37 o 
   2 -10  -9       14.40       30.24     14.51 o 
   2 -10  -8       76.38       75.66     16.28 o 
   2 -10  -7     2163.93     2085.03     45.64 o 
   2 -10  -6      167.00      157.19     16.39 o 
   2 -10  -5      456.29      408.21     21.71 o 
   2 -10  -4      833.67      781.19     26.81 o 
   2 -10  -3     1933.74     1948.55     38.55 o 
   2 -10  -2      555.84      568.39     22.49 o 
   2 -10  -1     2410.38     2380.13     41.10 o 
   2 -10   0      130.69      233.52     16.28 o 
   2 -10   1      507.95      525.85     21.82 o 
   2 -10   2      818.98      822.62     26.03 o 
   2 -10   3     2760.69     2690.31     45.97 o 
   2 -10   4      354.36      374.87     19.94 o 
   2 -10   5      857.52      794.37     27.58 o 
   2 -10   6        3.41       23.04     11.96 o 
   2 -10   7     1379.07     1414.61     38.66 o 
   2 -10   8      298.39      292.45     21.93 o 
   2 -10   9       52.09       74.11     16.51 o 
   2 -10  10      194.59      199.95     21.05 o 
   2 -10  11      111.47      126.06     20.83 o 
   2 -10  12      119.53      147.11     21.27 o 
   2  -8 -14       22.89       16.73     17.95 o 
   2  -8 -13      273.60      262.87     24.81 o 
   2  -8 -12      145.34      103.58     21.16 o 
   2  -8 -11      247.55      246.48     20.94 o 
   2  -8 -10      529.34      524.97     27.03 o 
   2  -8  -9      229.95      231.96     20.83 o 
   2  -8  -8     1310.79     1321.00     34.67 o 
   2  -8  -7     2082.61     2055.12     41.21 o 
   2  -8  -6     1590.14     1566.48     34.23 o 
   2  -8  -5      911.60      892.19     26.48 o 
   2  -8  -4     1417.12     1440.97     30.68 o 
   2  -8  -3     1564.98     1510.21     30.24 o 
   2  -8  -2     1767.02     1781.94     32.35 o 
   2  -8  -1     1428.34     1435.77     28.91 o 
   2  -8   0      580.59      628.99     19.83 o 
   2  -8   1      285.70      331.66     16.51 o 
   2  -8   2     1282.79     1293.31     28.47 o 
   2  -8   3      763.90      717.83     23.26 o 
   2  -8   4     3849.29     3653.84     48.74 o 
   2  -8   5     1188.12     1237.15     30.02 o 
   2  -8   6      117.91      119.75     14.07 o 
   2  -8   7     2135.56     2172.10     42.65 o 
   2  -8   8     1458.25     1406.19     37.22 o 
   2  -8   9      425.13      470.69     24.59 o 
   2  -8  10       57.23      122.41     15.95 o 
   2  -8  11      419.26      393.25     26.92 o 
   2  -8  12      104.91       71.56     18.94 o 
   2  -8  13      272.07      259.22     28.25 o 
   2  -6 -15       24.10       32.79     18.94 o 
   2  -6 -14        4.76       10.08     17.06 o 
   2  -6 -13      121.01      169.82     19.50 o 
   2  -6 -12      131.31      120.97     18.72 o 
   2  -6 -11      318.88      324.91     22.49 o 
   2  -6 -10      107.37       88.07     14.84 o 
   2  -6  -9      468.48      437.79     22.49 o 
   2  -6  -8      443.23      379.96     20.16 o 
   2  -6  -7     1997.39     1898.37     36.56 o 
   2  -6  -6     1389.00     1430.45     31.02 o 
   2  -6  -5     3550.56     3616.50     44.98 o 
   2  -6  -4      562.16      572.27     18.06 o 
   2  -6  -3      161.41      122.74     11.52 o 
   2  -6  -2     1349.31     1390.35     25.81 o 
   2  -6  -1     5951.26     6363.86     52.84 o 
   2  -6   0     2386.80     2649.76     34.56 o 
   2  -6   1     2961.71     3187.36     38.00 o 
   2  -6   2      610.36      569.72     17.61 o 
   2  -6   3      205.91      226.87     13.51 o 
   2  -6   4     3879.67     4075.12     46.75 o 
   2  -6   5     2008.16     1891.50     33.79 o 
   2  -6   6     1065.77     1025.12     27.36 o 
   2  -6   7     1024.81      966.41     27.80 o 
   2  -6   8      877.30      859.84     28.03 o 
   2  -6   9       39.78       45.64     12.07 o 
   2  -6  10       38.41       43.98     14.29 o 
   2  -6  11      356.63      363.46     24.48 o 
   2  -6  12       44.19       53.28     16.17 o 
   2  -6  13       30.58       28.47     17.83 o 
   2  -6  14       54.89       87.96     21.05 o 
   2  -4 -15      115.12       98.59     22.38 o 
   2  -4 -14      168.39      170.15     22.82 o 
   2  -4 -13      277.55      292.56     23.37 o 
   2  -4 -12      121.72      142.79     18.17 o 
   2  -4 -11       19.78        6.43     14.29 o 
   2  -4 -10      146.49      124.51     15.73 o 
   2  -4  -9      451.09      422.61     20.16 o 
   2  -4  -8     1737.43     1697.75     34.56 o 
   2  -4  -7      192.47      202.28     14.40 o 
   2  -4  -6     1736.16     1776.40     32.01 o 
   2  -4  -5     4985.72     4963.98     48.08 o 
   2  -4  -4     1154.22     1196.05     23.37 o 
   2  -4  -3     1509.63     1660.86     25.81 o 
   2  -4  -2     2918.83     3086.11     33.45 o 
   2  -4  -1     5632.17     5846.76     44.64 o 
   2  -4   0     6795.47     7300.25     49.74 o 
   2  -4   1     4734.60     5018.26     42.09 o 
   2  -4   2     2046.43     2011.80     27.92 o 
   2  -4   3      591.60      593.98     17.17 o 
   2  -4   4     3289.10     3239.31     38.44 o 
   2  -4   5     2831.73     2862.01     38.44 o 
   2  -4   6      932.89      855.52     23.71 o 
   2  -4   7     2160.39     2118.04     36.89 o 
   2  -4   8      268.67      241.93     16.51 o 
   2  -4   9      499.95      497.61     22.27 o 
   2  -4  10       91.41       88.84     14.40 o 
   2  -4  11      196.49      238.50     19.28 o 
   2  -4  12      315.73      357.36     24.59 o 
   2  -4  13       58.92       68.46     17.39 o 
   2  -4  14      251.32      283.14     24.81 o 
   2  -4  15       44.63       46.86     19.61 o 
   2  -2 -16        0.51      -19.39     19.39 o 
   2  -2 -15      104.74       93.49     19.61 o 
   2  -2 -14      133.81      132.71     21.05 o 
   2  -2 -13      226.30      222.22     22.71 o 
   2  -2 -12      504.39      437.68     25.81 o 
   2  -2 -11      120.31      113.32     16.62 o 
   2  -2 -10      437.51      431.14     21.27 o 
   2  -2  -9      385.29      402.34     19.50 o 
   2  -2  -8      733.92      697.67     21.82 o 
   2  -2  -7      768.07      831.82     24.26 o 
   2  -2  -6     2772.23     2904.66     37.33 o 
   2  -2  -5      115.29      138.25     10.97 o 
   2  -2  -4     6128.78     5980.57     46.64 o 
   2  -2  -3     1462.24     1523.95     22.82 o 
   2  -2  -2     2769.42     2855.81     29.13 o 
   2  -2  -1     3917.72     5251.00     38.22 o 
   2  -2   0    26359.81    24783.36    340.41 o 
   2  -2   1      479.01      425.60     11.85 o 
   2  -2   2     3481.27     3616.39     33.57 o 
   2  -2   3     1709.60     1644.14     24.37 o 
   2  -2   4     3608.91     3419.32     36.89 o 
   2  -2   5      344.96      392.48     15.07 o 
   2  -2   6     3467.40     3429.63     42.32 o 
   2  -2   7       57.14       47.63     10.97 o 
   2  -2   8      633.59      583.79     20.60 o 
   2  -2   9      154.11      147.22     14.73 o 
   2  -2  10      263.59      278.82     18.83 o 
   2  -2  11      157.35      162.40     16.84 o 
   2  -2  12      465.87      507.69     26.03 o 
   2  -2  13       62.67       54.17     18.28 o 
   2  -2  14      187.87      206.60     21.27 o 
   2  -2  15        8.53       -5.98     17.72 o 
   2   0 -16      150.41      116.87     22.16 o 
   2   0 -14     1424.57     1366.31     43.09 o 
   2   0 -12      756.72      679.17     29.24 o 
   2   0 -10     2959.92     3019.75     48.85 o 
   2   0  -8     1350.40     1393.01     29.47 o 
   2   0  -6      480.04      590.77     17.61 o 
   2   0  -4     7632.71     7567.00     50.18 o 
   2   0  -2     1911.56     1892.61     22.93 o 
   2   0   0    28836.50    27502.69    343.18 o 
   2   0   2     1999.31     1991.53     24.26 o 
   2   0   4     3256.74     3242.75     35.23 o 
   2   0   6     2982.36     3234.44     40.21 o 
   2   0   8     2507.90     2530.12     40.65 o 
   2   0  10     2543.40     2206.66     43.98 o 
   2   0  12     1156.04      988.01     35.34 o 
   2   0  14      873.54      713.40     35.01 o 
   2   2 -16        0.51       20.94     17.28 o 
   2   2 -15      104.74       69.79     22.27 o 
   2   2 -14      133.81      145.01     20.83 o 
   2   2 -13      226.30      254.01     20.94 o 
   2   2 -12      504.39      526.08     24.70 o 
   2   2 -11      120.31      113.32     15.84 o 
   2   2 -10      437.51      463.71     21.16 o 
   2   2  -9      385.29      429.70     20.05 o 
   2   2  -8      733.92      708.08     22.60 o 
   2   2  -7      768.07     1019.80     24.04 o 
   2   2  -6     2772.23     2983.75     37.77 o 
   2   2  -5      115.29      174.14     10.41 o 
   2   2  -4     6128.79     5992.21     46.53 o 
   2   2  -3     1462.24     1491.38     22.16 o 
   2   2  -2     2769.41     2846.50     29.02 o 
   2   2  -1     3917.72     3980.29     33.34 o 
   2   2   0    26359.81    24658.74    339.97 o 
   2   2   1      479.01      403.34     11.96 o 
   2   2   2     3481.26     3865.64     34.78 o 
   2   2   3     1709.61     1855.72     26.14 o 
   2   2   4     3608.92     3649.96     38.11 o 
   2   2   5      344.96      437.01     15.84 o 
   2   2   6     3467.40     3592.47     43.31 o 
   2   2   7       57.14       54.72     11.19 o 
   2   2   8      633.58      557.76     20.94 o 
   2   2   9      154.11      156.08     14.51 o 
   2   2  10      263.59      304.30     19.72 o 
   2   2  11      157.35      116.87     17.83 o 
   2   2  12      465.87      435.57     25.92 o 
   2   2  13       62.67       46.19     18.50 o 
   2   2  14      187.87      199.95     23.04 o 
   2   2  15        8.53      -14.40     16.62 o 
   2   4 -15      115.12      133.37     22.16 o 
   2   4 -14      168.39      197.62     22.60 o 
   2   4 -13      277.55      305.08     24.04 o 
   2   4 -12      121.72      155.97     17.72 o 
   2   4 -11       19.79       41.10     12.30 o 
   2   4 -10      146.49      166.94     15.73 o 
   2   4  -9      451.09      411.75     20.60 o 
   2   4  -8     1737.43     1748.49     35.12 o 
   2   4  -7      192.47      201.06     13.74 o 
   2   4  -6     1736.16     1854.83     32.01 o 
   2   4  -5     4985.72     4804.24     46.75 o 
   2   4  -4     1154.22     1160.60     22.82 o 
   2   4  -3     1509.63     1629.52     25.48 o 
   2   4  -2     2918.83     3010.45     33.01 o 
   2   4  -1     5632.16     5749.94     44.31 o 
   2   4   0     6795.46     6982.65     48.63 o 
   2   4   1     4734.59     5050.83     42.09 o 
   2   4   2     2046.42     2107.62     28.36 o 
   2   4   3      591.60      656.79     17.50 o 
   2   4   4     3289.09     3463.74     39.88 o 
   2   4   5     2831.72     2963.70     38.88 o 
   2   4   6      932.89      911.35     23.93 o 
   2   4   7     2160.40     2107.96     37.22 o 
   2   4   8      268.67      272.29     17.17 o 
   2   4   9      499.94      477.00     22.49 o 
   2   4  10       91.41       86.52     14.40 o 
   2   4  11      196.49      192.75     19.28 o 
   2   4  12      315.73      293.89     23.82 o 
   2   4  13       58.92       42.54     18.50 o 
   2   4  14      251.32      291.12     25.15 o 
   2   4  15       44.63       35.78     21.93 o 
   2   6 -15       24.10       30.35     17.61 o 
   2   6 -14        4.76        6.76     15.95 o 
   2   6 -13      121.01      105.02     19.83 o 
   2   6 -12      131.31      160.51     18.39 o 
   2   6 -11      318.88      361.02     21.71 o 
   2   6 -10      107.37      140.35     16.06 o 
   2   6  -9      468.48      472.35     22.38 o 
   2   6  -8      443.23      420.95     19.83 o 
   2   6  -7     1997.39     1975.03     36.89 o 
   2   6  -6     1389.00     1430.12     30.02 o 
   2   6  -5     3550.57     3578.73     44.64 o 
   2   6  -4      562.16      526.52     17.72 o 
   2   6  -3      161.41      147.89     11.41 o 
   2   6  -2     1349.31     1404.75     25.92 o 
   2   6  -1     5951.26     6036.85     51.29 o 
   2   6   0     2386.80     2452.25     33.23 o 
   2   6   1     2961.71     3176.50     38.00 o 
   2   6   2      610.36      618.91     17.83 o 
   2   6   3      205.91      255.01     13.74 o 
   2   6   4     3879.67     4118.87     47.30 o 
   2   6   5     2008.15     1930.05     34.67 o 
   2   6   6     1065.78     1080.51     27.92 o 
   2   6   7     1024.80      973.17     28.25 o 
   2   6   8      877.30      889.09     28.14 o 
   2   6   9       39.78       27.92     12.85 o 
   2   6  10       38.41       48.19     14.40 o 
   2   6  11      356.63      324.80     22.93 o 
   2   6  12       44.19       27.14     16.84 o 
   2   6  13       30.58      -19.61     19.61 o 
   2   6  14       54.89       49.96     21.05 o 
   2   8 -14       22.89       39.55     18.94 o 
   2   8 -13      273.60      302.53     25.59 o 
   2   8 -12      145.34      146.56     20.72 o 
   2   8 -11      247.55      244.37     21.27 o 
   2   8 -10      529.34      508.79     26.14 o 
   2   8  -9      229.95      245.48     19.94 o 
   2   8  -8     1310.78     1305.05     34.56 o 
   2   8  -7     2082.61     1969.27     39.99 o 
   2   8  -6     1590.14     1586.20     34.67 o 
   2   8  -5      911.60      962.98     26.92 o 
   2   8  -4     1417.12     1457.37     30.68 o 
   2   8  -3     1564.98     1485.06     30.35 o 
   2   8  -2     1767.02     1710.05     32.13 o 
   2   8  -1     1428.34     1487.94     29.47 o 
   2   8   0      580.59      549.45     18.83 o 
   2   8   1      285.70      331.00     15.40 o 
   2   8   2     1282.79     1337.40     28.36 o 
   2   8   3      763.90      777.09     23.15 o 
   2   8   4     3849.28     3687.51     49.30 o 
   2   8   5     1188.12     1181.87     30.35 o 
   2   8   6      117.91       99.92     13.85 o 
   2   8   7     2135.57     2089.57     42.54 o 
   2   8   8     1458.25     1393.12     36.45 o 
   2   8   9      425.13      420.28     23.82 o 
   2   8  10       57.23       43.53     17.72 o 
   2   8  11      419.26      416.41     26.36 o 
   2   8  12      104.91      102.02     20.94 o 
   2   8  13      272.07      254.67     24.70 o 
   2  10 -13       24.12        3.66     20.38 o 
   2  10 -12      122.21      132.93     22.49 o 
   2  10 -11      158.24      152.32     22.93 o 
   2  10 -10      258.80      263.65     22.93 o 
   2  10  -9       14.40        8.20     15.62 o 
   2  10  -8       76.38       62.70     15.51 o 
   2  10  -7     2163.93     2156.25     45.75 o 
   2  10  -6      167.00      157.86     16.95 o 
   2  10  -5      456.29      411.53     21.49 o 
   2  10  -4      833.67      756.49     26.36 o 
   2  10  -3     1933.74     1891.28     37.66 o 
   2  10  -2      555.84      544.69     22.38 o 
   2  10  -1     2410.38     2453.25     41.43 o 
   2  10   0      130.69      178.13     15.73 o 
   2  10   1      507.94      520.65     21.38 o 
   2  10   2      818.98      874.35     28.03 o 
   2  10   3     2760.69     2606.56     45.20 o 
   2  10   4      354.36      372.10     20.83 o 
   2  10   5      857.52      796.81     27.80 o 
   2  10   6        3.41       31.79     13.85 o 
   2  10   7     1379.06     1269.71     37.00 o 
   2  10   8      298.39      257.44     22.38 o 
   2  10   9       52.09       51.95     15.84 o 
   2  10  10      194.59      181.45     21.05 o 
   2  10  11      111.47      137.14     20.05 o 
   2  10  12      119.53      106.79     21.93 o 
   2  12 -11       88.07       39.99     22.27 o 
   2  12 -10       91.79       78.54     20.94 o 
   2  12  -9       42.42       21.93     17.83 o 
   2  12  -8      352.60      349.17     25.15 o 
   2  12  -7     1133.19     1127.48     36.78 o 
   2  12  -6      449.98      451.97     24.48 o 
   2  12  -5       83.16       91.72     15.29 o 
   2  12  -4      874.00      848.65     29.69 o 
   2  12  -3      991.76     1038.53     31.35 o 
   2  12  -2      423.34      385.83     21.82 o 
   2  12  -1      971.18      944.59     30.57 o 
   2  12   0      213.14      252.68     17.72 o 
   2  12   1       45.81       63.70     13.85 o 
   2  12   2       84.74      128.72     15.73 o 
   2  12   3     2587.30     2579.42     48.85 o 
   2  12   4      279.23      278.16     20.38 o 
   2  12   5      475.07      443.21     23.82 o 
   2  12   6       76.08       86.85     17.50 o 
   2  12   7     1268.23     1301.17     39.88 o 
   2  12   8      126.38      119.19     19.28 o 
   2  12   9       25.96       23.93     16.62 o 
   2  12  10       51.25       58.93     19.50 o 
   2  12  11       68.79       35.67     22.16 o 
   2  14  -9       65.65       85.63     19.72 o 
   2  14  -8      189.01      217.79     23.60 o 
   2  14  -7      275.20      268.08     23.37 o 
   2  14  -6      188.81      190.87     20.83 o 
   2  14  -5      322.67      325.46     23.04 o 
   2  14  -4      120.78      119.42     18.61 o 
   2  14  -3      183.26      173.25     18.94 o 
   2  14  -2      379.58      336.32     24.48 o 
   2  14  -1      449.13      430.59     25.92 o 
   2  14   0      343.74      327.56     23.04 o 
   2  14   1      184.88      202.83     20.72 o 
   2  14   2      306.07      331.44     22.38 o 
   2  14   3      413.23      411.31     24.81 o 
   2  14   4      265.23      221.77     21.16 o 
   2  14   5      118.64      114.65     18.83 o 
   2  14   6      279.41      269.41     23.15 o 
   2  14   7      283.87      299.21     24.48 o 
   2  14   8       21.19        5.87     16.95 o 
   2  14   9        5.36       12.30     17.06 o 
   2  16  -6       26.44       25.48     16.39 o 
   2  16  -5       63.85       56.50     21.38 o 
   2  16  -4       31.76       13.85     18.72 o 
   2  16  -3      784.68      692.46     34.12 o 
   2  16  -2      334.92      339.53     24.70 o 
   2  16  -1      192.40      181.34     22.38 o 
   2  16   0       55.67       62.92     17.17 o 
   2  16   1      799.58      694.12     32.68 o 
   2  16   2      570.23      523.53     29.36 o 
   2  16   3      186.92      156.64     23.71 o 
   2  16   4       52.06       62.03     18.28 o 
   2  16   5       58.89       81.75     17.95 o 
   3  15  -7      210.46      206.49     24.48 o 
   3  15  -6      117.84      118.86     22.93 o 
   3  15  -5      550.37      567.28     32.90 o 
   3  15  -4      202.19      178.35     21.16 o 
   3  15  -3       73.78       79.76     18.39 o 
   3  15  -2       16.06       12.07     17.72 o 
   3  15  -1      557.78      544.24     29.13 o 
   3  15   0      450.20      427.93     27.25 o 
   3  15   1       12.50        4.43     16.73 o 
   3  15   2       63.07       55.50     16.84 o 
   3  15   3      146.15      151.54     21.38 o 
   3  15   4      669.94      643.05     33.90 o 
   3  15   5       47.64       51.29     20.27 o 
   3  15   6      219.65      186.33     25.37 o 
   3  13 -10        8.88       19.72     18.28 o 
   3  13  -9       13.98       14.07     17.28 o 
   3  13  -8      105.03      104.13     18.94 o 
   3  13  -7       42.23       48.30     17.28 o 
   3  13  -6       45.18       79.43     15.73 o 
   3  13  -5      515.54      491.40     27.03 o 
   3  13  -4      414.00      426.38     24.81 o 
   3  13  -3        9.80       10.41     14.29 o 
   3  13  -2      119.98       89.73     16.95 o 
   3  13  -1      528.39      504.03     26.70 o 
   3  13   0     1179.06     1169.91     37.55 o 
   3  13   1        6.08       22.49     13.74 o 
   3  13   2       28.24       34.23     13.74 o 
   3  13   3      192.24      186.55     21.38 o 
   3  13   4      480.82      472.90     27.69 o 
   3  13   5       48.58       29.02     17.50 o 
   3  13   6      110.41      119.53     18.72 o 
   3  13   7      198.05      195.74     24.92 o 
   3  13   8       15.49       38.88     16.95 o 
   3  11 -11      234.47      195.08     27.25 o 
   3  11 -10      481.24      488.41     29.13 o 
   3  11  -9      187.62      143.34     22.16 o 
   3  11  -8      185.02      188.76     20.49 o 
   3  11  -7      224.54      236.40     20.49 o 
   3  11  -6       96.60       66.02     16.73 o 
   3  11  -5      184.22      203.16     18.94 o 
   3  11  -4     1871.69     1769.98     41.54 o 
   3  11  -3      100.07      110.67     15.07 o 
   3  11  -2      292.33      278.60     18.94 o 
   3  11  -1       82.71      119.53     14.84 o 
   3  11   0     2571.64     2468.75     47.08 o 
   3  11   1      256.91      259.88     19.61 o 
   3  11   2      855.25      754.50     28.80 o 
   3  11   3      466.46      451.52     22.04 o 
   3  11   4      146.86      129.05     17.39 o 
   3  11   5      242.99      242.05     20.72 o 
   3  11   6      847.89      815.98     31.68 o 
   3  11   7       73.43       52.40     18.39 o 
   3  11   8      334.61      313.16     25.15 o 
   3  11   9      205.54      171.48     24.04 o 
   3  11  10      371.55      334.88     28.03 o 
   3   9 -13       23.34       21.82     17.28 o 
   3   9 -12      197.95      184.22     23.15 o 
   3   9 -11       60.31       35.89     18.06 o 
   3   9 -10       45.34       45.42     17.50 o 
   3   9  -9      451.52      415.52     25.81 o 
   3   9  -8      843.62      825.50     30.35 o 
   3   9  -7      149.04      207.59     16.84 o 
   3   9  -6      743.01      773.99     28.03 o 
   3   9  -5      678.84      654.13     26.03 o 
   3   9  -4      535.19      550.00     23.04 o 
   3   9  -3     2279.19     2123.80     40.43 o 
   3   9  -2      618.79      613.70     23.26 o 
   3   9  -1      322.05      345.62     19.05 o 
   3   9   0     2397.48     2303.03     41.76 o 
   3   9   1     2071.38     1990.42     38.99 o 
   3   9   2      821.56      805.56     26.36 o 
   3   9   3     1113.14     1051.37     30.46 o 
   3   9   4      857.96      878.45     29.13 o 
   3   9   5      345.64      324.35     20.72 o 
   3   9   6     1471.35     1385.48     37.77 o 
   3   9   7      379.16      396.02     22.60 o 
   3   9   8      123.67      138.47     19.05 o 
   3   9   9      280.72      301.64     22.93 o 
   3   9  10      182.38      191.20     22.27 o 
   3   9  11       59.28       31.90     20.05 o 
   3   9  12      113.41      162.18     22.16 o 
   3   7 -14      180.87      202.06     26.03 o 
   3   7 -13      112.86      112.11     20.83 o 
   3   7 -12      488.69      451.19     30.35 o 
   3   7 -11       19.94       21.16     16.17 o 
   3   7 -10      208.23      244.81     20.05 o 
   3   7  -9      326.25      315.27     21.38 o 
   3   7  -8     1401.27     1432.56     37.22 o 
   3   7  -7      177.45      200.28     17.72 o 
   3   7  -6      531.76      490.29     21.49 o 
   3   7  -5     1467.69     1534.03     33.01 o 
   3   7  -4      846.73      801.46     25.26 o 
   3   7  -3     1925.71     1974.80     35.78 o 
   3   7  -2     1279.59     1245.79     28.80 o 
   3   7  -1     1369.63     1397.00     29.69 o 
   3   7   0     4382.24     4200.07     50.18 o 
   3   7   1     1297.23     1254.65     28.47 o 
   3   7   2     1976.14     1978.35     35.89 o 
   3   7   3      121.35      135.70     12.63 o 
   3   7   4     1585.00     1497.80     33.90 o 
   3   7   5       18.61       27.14     12.52 o 
   3   7   6     1368.36     1267.28     33.79 o 
   3   7   7     1299.48     1330.31     35.45 o 
   3   7   8      188.04      172.92     18.83 o 
   3   7   9       93.64       99.92     15.51 o 
   3   7  10       97.43       78.65     16.73 o 
   3   7  11      562.81      487.97     30.46 o 
   3   7  12      175.99      190.98     22.38 o 
   3   7  13       44.98       52.40     20.72 o 
   3   5 -14        6.34       11.41     16.51 o 
   3   5 -13      133.76      162.29     21.82 o 
   3   5 -12      377.63      344.62     24.26 o 
   3   5 -11       89.80      108.12     14.51 o 
   3   5 -10       45.21       37.00     15.07 o 
   3   5  -9       74.33       81.86     13.96 o 
   3   5  -8      993.81      995.77     29.47 o 
   3   5  -7     1462.17     1420.26     33.12 o 
   3   5  -6      912.25      949.46     26.48 o 
   3   5  -5      887.03      857.85     24.37 o 
   3   5  -4      926.86      980.04     24.81 o 
   3   5  -3     3368.86     3486.34     43.09 o 
   3   5  -2     1706.37     1757.68     30.35 o 
   3   5  -1     3350.71     3381.66     41.32 o 
   3   5   0     3921.00     3915.05     44.31 o 
   3   5   1     2636.21     2600.13     36.89 o 
   3   5   2     3400.31     3422.20     43.31 o 
   3   5   3     1004.60     1045.28     25.48 o 
   3   5   4     1334.07     1256.42     28.25 o 
   3   5   5      803.67      830.16     24.37 o 
   3   5   6     1661.87     1555.41     34.89 o 
   3   5   7      997.71      982.14     29.58 o 
   3   5   8       73.86       48.08     15.07 o 
   3   5   9       13.88       11.63     13.40 o 
   3   5  10       48.00       51.29     14.18 o 
   3   5  11      406.20      429.48     26.59 o 
   3   5  12      172.55      207.04     22.49 o 
   3   5  13        0.61      -18.72     18.72 o 
   3   3 -15      139.92      178.90     23.04 o 
   3   3 -14      199.23      160.29     23.48 o 
   3   3 -13      420.72      425.49     26.81 o 
   3   3 -12      480.92      499.38     27.80 o 
   3   3 -11       71.70       82.97     14.84 o 
   3   3 -10      174.80      179.01     16.62 o 
   3   3  -9      348.20      353.60     20.38 o 
   3   3  -8      977.36      969.07     28.69 o 
   3   3  -7     1971.77     1828.03     35.12 o 
   3   3  -6      483.85      480.10     18.72 o 
   3   3  -5     2281.00     2350.11     36.00 o 
   3   3  -4      151.70      137.81     10.86 o 
   3   3  -3      968.35      890.31     21.38 o 
   3   3  -2      402.51      383.17     14.95 o 
   3   3  -1     7380.00     8027.49     58.05 o 
   3   3   0     2785.20     2925.82     36.00 o 
   3   3   1     1473.38     1489.72     26.48 o 
   3   3   2      687.22      673.19     18.83 o 
   3   3   3      850.37      891.41     22.16 o 
   3   3   4     1743.85     1700.08     30.91 o 
   3   3   5     1587.04     1498.13     30.13 o 
   3   3   6      665.88      690.13     22.82 o 
   3   3   7     1935.54     1904.46     37.89 o 
   3   3   8      365.61      336.54     20.72 o 
   3   3   9      149.23      160.18     16.06 o 
   3   3  10       69.80       77.65     15.62 o 
   3   3  11      660.06      625.44     29.36 o 
   3   3  12      254.98      229.64     24.48 o 
   3   3  13      330.59      326.24     26.81 o 
   3   3  14      134.06      141.79     22.60 o 
   3   1 -15      177.32      179.12     23.71 o 
   3   1 -14       30.91       27.92     17.28 o 
   3   1 -13       74.50       87.73     16.51 o 
   3   1 -12       20.69       11.74     15.29 o 
   3   1 -11      179.41      157.30     17.72 o 
   3   1 -10       17.06       15.73     12.52 o 
   3   1  -9      334.42      274.84     18.39 o 
   3   1  -8      250.70      247.58     16.84 o 
   3   1  -7     5007.34     4904.39     54.94 o 
   3   1  -6       94.14      125.29     11.41 o 
   3   1  -5      679.78      724.14     20.16 o 
   3   1  -4       90.31      169.15     11.19 o 
   3   1  -3     5236.96     5311.38     47.52 o 
   3   1  -2     1218.57     1276.69     23.37 o 
   3   1  -1     3738.57     3993.25     39.77 o 
   3   1   0      710.30      842.01     18.83 o 
   3   1   1      870.58      900.39     19.72 o 
   3   1   2     1367.00     1548.87     26.59 o 
   3   1   3     5048.88     5483.63     50.51 o 
   3   1   4      589.97      521.53     18.06 o 
   3   1   5     2276.44     2111.94     34.89 o 
   3   1   6      189.54      276.28     16.51 o 
   3   1   7     2909.54     2994.94     45.75 o 
   3   1   8       12.96       21.38     11.63 o 
   3   1   9      290.49      307.40     18.50 o 
   3   1  10       33.91       38.22     14.62 o 
   3   1  11       79.47       62.70     17.17 o 
   3   1  12       99.14       92.39     17.83 o 
   3   1  13      164.88      182.00     22.04 o 
   3   1  14       88.32       80.20     19.05 o 
   3  -1 -15      177.32      175.58     23.26 o 
   3  -1 -14       30.91       25.81     17.83 o 
   3  -1 -13       74.50       80.76     17.17 o 
   3  -1 -12       20.68       43.31     13.85 o 
   3  -1 -11      179.41      157.30     16.84 o 
   3  -1 -10       17.06       42.09     12.07 o 
   3  -1  -9      334.42      270.07     18.83 o 
   3  -1  -8      250.70      255.12     16.73 o 
   3  -1  -7     5007.34     4808.56     54.28 o 
   3  -1  -6       94.14      139.25     11.74 o 
   3  -1  -5      679.79      717.72     20.16 o 
   3  -1  -4       90.31      162.29     11.19 o 
   3  -1  -3     5236.97     5169.58     46.86 o 
   3  -1  -2     1218.57     1263.84     23.37 o 
   3  -1  -1     3738.57     3916.26     39.33 o 
   3  -1   0      710.30      822.84     18.72 o 
   3  -1   1      870.58      868.37     19.61 o 
   3  -1   2     1367.00     1554.63     26.36 o 
   3  -1   3     5048.88     5256.43     49.41 o 
   3  -1   4      589.97      537.26     18.06 o 
   3  -1   5     2276.44     2103.19     34.78 o 
   3  -1   6      189.54      297.88     17.17 o 
   3  -1   7     2909.54     2941.99     45.42 o 
   3  -1   8       12.96       29.69     10.75 o 
   3  -1   9      290.49      298.32     18.94 o 
   3  -1  10       33.91       52.29     14.73 o 
   3  -1  11       79.47       57.27     16.28 o 
   3  -1  12       99.14      122.19     18.39 o 
   3  -1  13      164.88      167.94     22.04 o 
   3  -1  14       88.32       88.40     22.27 o 
   3  -3 -15      139.92      114.54     23.15 o 
   3  -3 -14      199.23      172.37     23.93 o 
   3  -3 -13      420.72      399.35     27.03 o 
   3  -3 -12      480.92      488.41     27.36 o 
   3  -3 -11       71.70       60.15     15.51 o 
   3  -3 -10      174.80      189.21     17.17 o 
   3  -3  -9      348.20      334.54     20.05 o 
   3  -3  -8      977.35      968.18     27.80 o 
   3  -3  -7     1971.76     1799.78     35.01 o 
   3  -3  -6      483.85      490.63     18.72 o 
   3  -3  -5     2281.00     2316.44     35.89 o 
   3  -3  -4      151.70      134.15     11.19 o 
   3  -3  -3      968.35      910.80     21.93 o 
   3  -3  -2      402.51      457.17     15.73 o 
   3  -3  -1     7380.01     8032.92     57.83 o 
   3  -3   0     2785.20     2927.70     35.89 o 
   3  -3   1     1473.39     1516.52     26.36 o 
   3  -3   2      687.22      650.48     18.72 o 
   3  -3   3      850.37      833.37     21.60 o 
   3  -3   4     1743.85     1615.34     30.46 o 
   3  -3   5     1587.05     1422.47     29.80 o 
   3  -3   6      665.88      709.85     23.82 o 
   3  -3   7     1935.54     1902.36     37.89 o 
   3  -3   8      365.61      369.99     20.49 o 
   3  -3   9      149.23      168.71     16.73 o 
   3  -3  10       69.80       75.99     16.28 o 
   3  -3  11      660.07      632.86     29.02 o 
   3  -3  12      254.98      269.30     23.26 o 
   3  -3  13      330.59      288.68     26.70 o 
   3  -3  14      134.06      121.41     22.82 o 
   3  -5 -14        6.34       20.60     17.50 o 
   3  -5 -13      133.76      173.92     21.71 o 
   3  -5 -12      377.63      396.36     25.48 o 
   3  -5 -11       89.80       84.08     16.06 o 
   3  -5 -10       45.22       38.66     15.18 o 
   3  -5  -9       74.33       81.86     13.63 o 
   3  -5  -8      993.81     1002.52     30.13 o 
   3  -5  -7     1462.16     1491.38     33.23 o 
   3  -5  -6      912.25      979.92     26.25 o 
   3  -5  -5      887.03      896.84     24.37 o 
   3  -5  -4      926.86      964.42     25.92 o 
   3  -5  -3     3368.86     3500.30     43.53 o 
   3  -5  -2     1706.37     1716.70     30.46 o 
   3  -5  -1     3350.72     3513.93     42.09 o 
   3  -5   0     3921.01     3876.83     44.20 o 
   3  -5   1     2636.21     2623.29     37.33 o 
   3  -5   2     3400.31     3395.28     42.43 o 
   3  -5   3     1004.60     1079.07     25.70 o 
   3  -5   4     1334.07     1228.40     28.25 o 
   3  -5   5      803.67      792.82     25.48 o 
   3  -5   6     1661.87     1590.85     34.23 o 
   3  -5   7      997.71      951.12     29.02 o 
   3  -5   8       73.86       64.91     14.29 o 
   3  -5   9       13.88       17.39     13.40 o 
   3  -5  10       48.00       28.80     15.62 o 
   3  -5  11      406.20      414.75     26.81 o 
   3  -5  12      172.55      179.46     23.71 o 
   3  -5  13        0.61       21.82     14.73 o 
   3  -7 -14      180.87      187.65     23.82 o 
   3  -7 -13      112.86      106.57     19.94 o 
   3  -7 -12      488.69      471.24     29.58 o 
   3  -7 -11       19.94        7.75     15.18 o 
   3  -7 -10      208.23      176.13     21.05 o 
   3  -7  -9      326.25      302.97     22.71 o 
   3  -7  -8     1401.27     1409.51     36.33 o 
   3  -7  -7      177.45      196.07     17.39 o 
   3  -7  -6      531.76      486.64     20.72 o 
   3  -7  -5     1467.69     1444.52     32.68 o 
   3  -7  -4      846.73      833.59     25.26 o 
   3  -7  -3     1925.71     1917.64     35.56 o 
   3  -7  -2     1279.59     1219.31     29.24 o 
   3  -7  -1     1369.62     1464.13     30.57 o 
   3  -7   0     4382.24     4153.99     49.96 o 
   3  -7   1     1297.23     1255.42     28.58 o 
   3  -7   2     1976.14     2015.46     36.33 o 
   3  -7   3      121.35      115.65     13.96 o 
   3  -7   4     1585.01     1479.30     33.79 o 
   3  -7   5       18.61       29.24     12.41 o 
   3  -7   6     1368.36     1321.56     34.12 o 
   3  -7   7     1299.48     1301.29     35.67 o 
   3  -7   8      188.04      173.70     18.61 o 
   3  -7   9       93.64      124.18     15.73 o 
   3  -7  10       97.43       66.91     17.06 o 
   3  -7  11      562.81      603.95     29.24 o 
   3  -7  12      175.99      176.24     21.82 o 
   3  -7  13       44.98       59.71     18.17 o 
   3  -9 -13       23.34       25.48     16.95 o 
   3  -9 -12      197.95      203.61     22.82 o 
   3  -9 -11       60.31       48.52     18.06 o 
   3  -9 -10       45.34       49.30     14.73 o 
   3  -9  -9      451.52      442.66     26.14 o 
   3  -9  -8      843.62      900.72     31.35 o 
   3  -9  -7      149.04      197.07     18.17 o 
   3  -9  -6      743.01      757.49     27.14 o 
   3  -9  -5      678.84      674.52     25.70 o 
   3  -9  -4      535.19      553.88     23.60 o 
   3  -9  -3     2279.19     2219.73     41.43 o 
   3  -9  -2      618.78      676.40     24.15 o 
   3  -9  -1      322.06      357.03     19.28 o 
   3  -9   0     2397.48     2458.56     42.32 o 
   3  -9   1     2071.39     1951.21     39.10 o 
   3  -9   2      821.56      778.31     26.36 o 
   3  -9   3     1113.14     1092.81     31.24 o 
   3  -9   4      857.96      888.09     29.02 o 
   3  -9   5      345.64      329.78     20.72 o 
   3  -9   6     1471.36     1483.84     38.88 o 
   3  -9   7      379.16      370.66     23.82 o 
   3  -9   8      123.67       99.37     18.17 o 
   3  -9   9      280.72      273.84     22.93 o 
   3  -9  10      182.38      159.30     21.49 o 
   3  -9  11       59.29       77.32     20.38 o 
   3  -9  12      113.41      126.73     23.15 o 
   3 -11 -11      234.47      243.15     25.04 o 
   3 -11 -10      481.24      465.59     29.02 o 
   3 -11  -9      187.62      185.00     20.94 o 
   3 -11  -8      185.02      198.73     22.71 o 
   3 -11  -7      224.54      255.34     20.16 o 
   3 -11  -6       96.60      116.09     16.28 o 
   3 -11  -5      184.22      181.01     18.83 o 
   3 -11  -4     1871.70     2017.56     43.98 o 
   3 -11  -3      100.07      124.40     15.51 o 
   3 -11  -2      292.34      289.01     19.94 o 
   3 -11  -1       82.71      135.37     14.62 o 
   3 -11   0     2571.64     2512.18     47.52 o 
   3 -11   1      256.91      267.86     19.39 o 
   3 -11   2      855.25      820.96     29.91 o 
   3 -11   3      466.46      429.92     23.48 o 
   3 -11   4      146.86      148.00     17.28 o 
   3 -11   5      242.99      257.22     21.38 o 
   3 -11   6      847.89      868.48     32.90 o 
   3 -11   7       73.43       84.97     17.50 o 
   3 -11   8      334.61      339.20     25.92 o 
   3 -11   9      205.54      244.48     23.15 o 
   3 -11  10      371.55      353.49     29.02 o 
   3 -13 -10        8.88       -3.77     18.06 o 
   3 -13  -9       13.98       12.96     16.51 o 
   3 -13  -8      105.03       99.70     19.94 o 
   3 -13  -7       42.23       49.30     16.95 o 
   3 -13  -6       45.18       78.43     16.73 o 
   3 -13  -5      515.53      526.63     28.25 o 
   3 -13  -4      414.00      466.48     24.70 o 
   3 -13  -3        9.80        7.64     14.40 o 
   3 -13  -2      119.98      108.45     16.84 o 
   3 -13  -1      528.39      617.47     28.25 o 
   3 -13   0     1179.07     1240.03     38.44 o 
   3 -13   1        6.08       44.98     12.41 o 
   3 -13   2       28.24       35.12     14.40 o 
   3 -13   3      192.24      218.67     20.38 o 
   3 -13   4      480.82      483.87     27.47 o 
   3 -13   5       48.58       30.02     17.50 o 
   3 -13   6      110.41      124.84     19.39 o 
   3 -13   7      198.05      227.20     22.82 o 
   3 -13   8       15.49       16.51     17.61 o 
   3 -15  -7      210.46      205.49     24.04 o 
   3 -15  -6      117.84      109.45     20.27 o 
   3 -15  -5      550.37      626.66     31.35 o 
   3 -15  -4      202.19      212.25     22.16 o 
   3 -15  -3       73.78       62.15     19.05 o 
   3 -15  -2       16.06      -17.28     17.28 o 
   3 -15  -1      557.78      615.25     31.35 o 
   3 -15   0      450.20      497.83     28.47 o 
   3 -15   1       12.50       26.36     16.06 o 
   3 -15   2       63.07       62.15     18.50 o 
   3 -15   3      146.15      175.36     21.60 o 
   3 -15   4      669.94      721.82     33.12 o 
   3 -15   5       47.64       81.09     20.72 o 
   3 -15   6      219.65      183.78     26.81 o 
   4 -14  -6        0.87       13.18     16.06 o 
   4 -14  -5       35.32       14.07     21.05 o 
   4 -14  -4      328.05      346.29     26.03 o 
   4 -14  -3      428.42      428.26     28.80 o 
   4 -14  -2      122.57      132.27     19.05 o 
   4 -14  -1      250.11      224.54     23.71 o 
   4 -14   0      428.90      426.60     27.80 o 
   4 -14   1      164.87      165.17     20.94 o 
   4 -14   2      381.68      398.24     27.14 o 
   4 -14   3      441.18      470.58     30.13 o 
   4 -14   4      214.13      242.38     24.04 o 
   4 -14   5       37.69       52.40     16.95 o 
   4 -12  -9      109.07      103.80     19.50 o 
   4 -12  -8       92.43       78.65     21.60 o 
   4 -12  -7      531.05      539.48     30.46 o 
   4 -12  -6       88.31       80.09     16.51 o 
   4 -12  -5       11.22        3.10     15.29 o 
   4 -12  -4      313.60      311.50     23.82 o 
   4 -12  -3      324.67      345.40     23.26 o 
   4 -12  -2       21.09       11.52     15.07 o 
   4 -12  -1      428.18      464.59     25.37 o 
   4 -12   0      134.25      113.21     18.06 o 
   4 -12   1       27.62       36.78     13.85 o 
   4 -12   2      236.75      229.20     21.60 o 
   4 -12   3      755.22      752.50     32.01 o 
   4 -12   4      121.14      106.57     19.50 o 
   4 -12   5      254.50      268.85     23.60 o 
   4 -12   6      158.57      112.55     20.72 o 
   4 -12   7      390.44      391.93     29.24 o 
   4 -12   8       58.17       52.40     21.38 o 
   4 -10 -11      161.05      163.84     26.14 o 
   4 -10 -10       25.18       23.71     18.83 o 
   4 -10  -9       77.41       49.18     18.28 o 
   4 -10  -8       12.34       13.18     15.62 o 
   4 -10  -7     1053.27     1020.80     36.45 o 
   4 -10  -6      197.99      175.47     19.28 o 
   4 -10  -5       22.07       48.30     14.07 o 
   4 -10  -4      697.78      631.53     28.80 o 
   4 -10  -3      460.18      429.81     24.48 o 
   4 -10  -2     1484.84     1334.19     36.45 o 
   4 -10  -1      438.76      416.30     24.04 o 
   4 -10   0      499.77      496.05     24.48 o 
   4 -10   1      509.13      493.73     24.92 o 
   4 -10   2     1195.37     1095.13     34.56 o 
   4 -10   3      406.29      368.99     23.04 o 
   4 -10   4       46.50       49.96     15.40 o 
   4 -10   5     1010.51      994.33     34.34 o 
   4 -10   6       29.54       64.25     14.95 o 
   4 -10   7      314.85      283.59     25.81 o 
   4 -10   8        8.45        1.11     17.06 o 
   4 -10   9      217.29      229.31     24.26 o 
   4 -10  10      174.22      196.41     24.37 o 
   4  -8 -12       16.24       23.37     16.51 o 
   4  -8 -11       10.22       27.36     16.73 o 
   4  -8 -10      179.21      209.59     21.60 o 
   4  -8  -9      126.09      120.86     18.94 o 
   4  -8  -8       53.51       43.76     16.28 o 
   4  -8  -7      747.26      758.37     29.91 o 
   4  -8  -6      790.13      759.81     29.91 o 
   4  -8  -5     2217.96     2132.33     44.53 o 
   4  -8  -4       86.01      106.46     14.51 o 
   4  -8  -3      522.03      515.44     23.93 o 
   4  -8  -2      713.08      757.49     27.36 o 
   4  -8  -1     4871.00     4687.49     61.70 o 
   4  -8   0     1674.37     1616.22     38.11 o 
   4  -8   1      183.02      204.05     17.39 o 
   4  -8   2      534.99      531.61     24.15 o 
   4  -8   3     1035.05     1006.07     31.02 o 
   4  -8   4     2081.36     1953.65     44.09 o 
   4  -8   5      362.05      320.03     20.72 o 
   4  -8   6       62.08       50.40     16.62 o 
   4  -8   7      421.46      424.60     24.92 o 
   4  -8   8      235.69      225.32     21.82 o 
   4  -8   9       17.65       23.26     15.84 o 
   4  -8  10       33.33        4.54     18.39 o 
   4  -8  11      174.22      191.31     23.71 o 
   4  -6 -13       73.93       54.94     21.38 o 
   4  -6 -12       21.36       21.82     16.73 o 
   4  -6 -11       24.30       30.46     16.84 o 
   4  -6 -10      173.10      182.78     19.72 o 
   4  -6  -9      123.35       74.33     16.62 o 
   4  -6  -8      255.60      252.13     18.50 o 
   4  -6  -7      337.48      301.98     20.16 o 
   4  -6  -6      202.46      224.32     16.73 o 
   4  -6  -5      794.75      737.88     26.36 o 
   4  -6  -4        0.25       -8.75     10.86 o 
   4  -6  -3      387.59      406.88     19.72 o 
   4  -6  -2       85.65       85.52     12.41 o 
   4  -6  -1     1705.20     1687.01     35.01 o 
   4  -6   0     1040.02      957.66     27.14 o 
   4  -6   1       30.37       25.70     10.75 o 
   4  -6   2      383.75      348.83     18.83 o 
   4  -6   3       23.44       30.13     11.19 o 
   4  -6   4     1046.41      972.50     29.91 o 
   4  -6   5      189.08      186.77     16.51 o 
   4  -6   6      213.71      224.43     19.16 o 
   4  -6   7      524.02      452.41     24.37 o 
   4  -6   8      112.78      112.11     18.06 o 
   4  -6   9      176.92      168.93     20.38 o 
   4  -6  10       45.57       17.83     17.72 o 
   4  -6  11       76.27       77.65     19.94 o 
   4  -6  12       24.24       13.29     19.61 o 
   4  -4 -14      101.32      128.50     20.16 o 
   4  -4 -13       45.37       36.78     18.39 o 
   4  -4 -12      201.18      196.18     22.49 o 
   4  -4 -11      380.01      383.95     24.26 o 
   4  -4 -10       12.88       21.38     14.07 o 
   4  -4  -9      792.05      783.85     29.13 o 
   4  -4  -8     1325.95     1275.92     35.78 o 
   4  -4  -7     1714.10     1668.73     38.66 o 
   4  -4  -6      426.13      422.94     20.38 o 
   4  -4  -5     2808.62     2646.00     43.87 o 
   4  -4  -4      518.21      447.54     19.72 o 
   4  -4  -3     2229.73     2193.25     38.00 o 
   4  -4  -2      397.06      405.00     18.28 o 
   4  -4  -1     2016.76     2076.16     36.22 o 
   4  -4   0     3528.49     3414.45     45.97 o 
   4  -4   1      308.37      345.95     16.84 o 
   4  -4   2      759.54      776.10     23.82 o 
   4  -4   3      918.96      888.53     26.14 o 
   4  -4   4     3530.06     3227.46     49.07 o 
   4  -4   5      129.84      128.50     15.07 o 
   4  -4   6     1065.72      961.87     30.68 o 
   4  -4   7     1404.82     1348.25     36.78 o 
   4  -4   8      823.77      753.50     29.47 o 
   4  -4   9        0.39      -15.07     15.07 o 
   4  -4  10      324.28      330.78     24.81 o 
   4  -4  11      253.37      256.34     24.48 o 
   4  -4  12      145.53      146.22     22.82 o 
   4  -2 -14      254.23      261.32     25.26 o 
   4  -2 -13        3.93        9.75     17.28 o 
   4  -2 -12      553.25      532.94     29.47 o 
   4  -2 -11       65.46       61.81     16.51 o 
   4  -2 -10      371.60      341.30     21.93 o 
   4  -2  -9      157.95       95.60     18.94 o 
   4  -2  -8     1870.13     1801.33     39.66 o 
   4  -2  -7      222.93      242.05     17.28 o 
   4  -2  -6      364.72      374.09     19.39 o 
   4  -2  -5     1214.79     1146.20     28.80 o 
   4  -2  -4     1090.63     1098.79     27.36 o 
   4  -2  -3      111.05       91.72     11.08 o 
   4  -2  -2     1665.59     1614.89     31.24 o 
   4  -2  -1      875.81      819.63     22.38 o 
   4  -2   0     4438.49     4184.12     48.85 o 
   4  -2   1        0.59        8.64      9.08 o 
   4  -2   2     1283.78     1354.46     29.13 o 
   4  -2   3      309.05      337.31     17.17 o 
   4  -2   4      925.80      871.03     25.59 o 
   4  -2   5        6.17       -6.54     10.41 o 
   4  -2   6     2006.41     2105.74     41.21 o 
   4  -2   7     1295.68     1223.19     35.01 o 
   4  -2   8      287.72      242.93     20.05 o 
   4  -2   9       84.06       94.60     16.51 o 
   4  -2  10      224.27      182.56     20.83 o 
   4  -2  11      325.17      354.59     25.70 o 
   4  -2  12      237.15      287.35     26.14 o 
   4  -2  13       64.73       70.12     19.83 o 
   4   0 -14      296.85      374.31     27.58 o 
   4   0 -12       30.60       43.42     16.51 o 
   4   0 -10      183.67      184.33     18.83 o 
   4   0  -8      536.62      513.67     25.59 o 
   4   0  -6     1187.24     1173.56     30.68 o 
   4   0  -4     1882.35     1954.75     34.34 o 
   4   0  -2     2801.01     2775.94     39.44 o 
   4   0   0     6762.80     6834.88     60.59 o 
   4   0   2     1063.67     1090.59     26.14 o 
   4   0   4     1710.48     1750.59     34.89 o 
   4   0   6     1018.47     1071.87     30.68 o 
   4   0   8      310.49      309.51     21.49 o 
   4   0  10      113.99      132.16     19.94 o 
   4   0  12      467.30      501.37     29.36 o 
   4   2 -14      254.23      256.67     26.70 o 
   4   2 -13        3.93       -4.32     17.17 o 
   4   2 -12      553.25      552.77     30.57 o 
   4   2 -11       65.46       89.51     16.06 o 
   4   2 -10      371.60      380.52     23.04 o 
   4   2  -9      157.95      122.41     19.94 o 
   4   2  -8     1870.14     1855.17     40.77 o 
   4   2  -7      222.93      211.36     17.28 o 
   4   2  -6      364.72      396.91     19.28 o 
   4   2  -5     1214.78     1135.68     28.36 o 
   4   2  -4     1090.63     1072.42     27.03 o 
   4   2  -3      111.05       86.74     10.08 o 
   4   2  -2     1665.59     1626.75     31.35 o 
   4   2  -1      875.81      787.51     22.38 o 
   4   2   0     4438.49     4187.44     48.96 o 
   4   2   1        0.59       12.85      9.42 o 
   4   2   2     1283.78     1348.81     29.13 o 
   4   2   3      309.05      377.52     17.61 o 
   4   2   4      925.80      959.10     26.70 o 
   4   2   5        6.17       13.85     10.08 o 
   4   2   6     2006.41     2061.32     42.09 o 
   4   2   7     1295.68     1339.06     35.56 o 
   4   2   8      287.73      286.25     21.60 o 
   4   2   9       84.06       79.54     15.73 o 
   4   2  10      224.27      192.09     22.82 o 
   4   2  11      325.17      300.87     25.48 o 
   4   2  12      237.15      276.16     24.70 o 
   4   2  13       64.73       56.72     21.49 o 
   4   4 -14      101.32       74.44     25.04 o 
   4   4 -13       45.37       50.07     20.16 o 
   4   4 -12      201.18      216.79     23.04 o 
   4   4 -11      380.01      349.39     24.37 o 
   4   4 -10       12.88       32.01     15.84 o 
   4   4  -9      792.05      790.17     30.24 o 
   4   4  -8     1325.95     1304.50     35.12 o 
   4   4  -7     1714.10     1722.68     37.89 o 
   4   4  -6      426.13      417.29     20.27 o 
   4   4  -5     2808.62     2624.62     43.42 o 
   4   4  -4      518.21      461.94     19.61 o 
   4   4  -3     2229.73     2189.38     37.55 o 
   4   4  -2      397.06      366.56     17.06 o 
   4   4  -1     2016.76     2041.71     35.78 o 
   4   4   0     3528.48     3412.45     45.97 o 
   4   4   1      308.37      305.52     16.73 o 
   4   4   2      759.54      761.03     23.93 o 
   4   4   3      918.95      902.71     26.14 o 
   4   4   4     3530.06     3496.09     50.51 o 
   4   4   5      129.84      108.34     17.72 o 
   4   4   6     1065.72     1005.51     32.79 o 
   4   4   7     1404.82     1343.60     38.00 o 
   4   4   8      823.77      793.71     31.79 o 
   4   4   9        0.39      -16.39     16.39 o 
   4   4  10      324.28      352.60     24.81 o 
   4   4  11      253.37      283.03     25.92 o 
   4   4  12      145.53      167.05     23.48 o 
   4   6 -13       73.93       75.99     18.94 o 
   4   6 -12       21.36       32.68     16.39 o 
   4   6 -11       24.30       17.28     17.95 o 
   4   6 -10      173.10      167.49     18.50 o 
   4   6  -9      123.35      120.30     17.06 o 
   4   6  -8      255.60      241.27     19.61 o 
   4   6  -7      337.48      332.99     21.05 o 
   4   6  -6      202.46      222.00     17.72 o 
   4   6  -5      794.75      748.73     25.81 o 
   4   6  -4        0.25       -0.66      9.75 o 
   4   6  -3      387.59      425.49     19.16 o 
   4   6  -2       85.65      100.14     12.74 o 
   4   6  -1     1705.20     1686.90     34.56 o 
   4   6   0     1040.02      931.96     26.70 o 
   4   6   1       30.37       34.12     10.63 o 
   4   6   2      383.74      375.75     18.72 o 
   4   6   3       23.44       30.13     12.96 o 
   4   6   4     1046.41      917.23     29.69 o 
   4   6   5      189.08      229.86     17.83 o 
   4   6   6      213.71      228.42     18.94 o 
   4   6   7      524.03      512.12     25.48 o 
   4   6   8      112.78      110.33     18.72 o 
   4   6   9      176.92      171.92     20.16 o 
   4   6  10       45.57       42.98     17.61 o 
   4   6  11       76.27       83.19     19.50 o 
   4   6  12       24.24       19.39     19.05 o 
   4   8 -12       16.24       23.37     17.28 o 
   4   8 -11       10.22        8.75     17.28 o 
   4   8 -10      179.21      165.28     21.05 o 
   4   8  -9      126.09      119.75     18.83 o 
   4   8  -8       53.51       36.45     15.29 o 
   4   8  -7      747.26      728.57     29.02 o 
   4   8  -6      790.13      777.43     29.58 o 
   4   8  -5     2217.96     2175.86     44.31 o 
   4   8  -4       86.01       94.94     13.74 o 
   4   8  -3      522.03      496.72     22.38 o 
   4   8  -2      713.07      704.09     26.25 o 
   4   8  -1     4871.00     4749.52     61.70 o 
   4   8   0     1674.37     1631.51     37.66 o 
   4   8   1      183.02      168.16     17.50 o 
   4   8   2      534.99      518.10     23.48 o 
   4   8   3     1035.05     1112.30     32.57 o 
   4   8   4     2081.36     2014.35     44.98 o 
   4   8   5      362.05      354.48     21.82 o 
   4   8   6       62.08       69.90     15.40 o 
   4   8   7      421.46      470.47     25.92 o 
   4   8   8      235.69      189.65     22.71 o 
   4   8   9       17.65       35.89     15.84 o 
   4   8  10       33.33      -11.30     19.39 o 
   4   8  11      174.22      174.47     22.71 o 
   4  10 -11      161.04      136.25     22.82 o 
   4  10 -10       25.18       42.87     17.72 o 
   4  10  -9       77.41       65.14     18.50 o 
   4  10  -8       12.34       27.36     15.40 o 
   4  10  -7     1053.27     1083.06     37.77 o 
   4  10  -6      197.99      184.55     19.16 o 
   4  10  -5       22.07       -1.77     15.07 o 
   4  10  -4      697.77      651.92     28.58 o 
   4  10  -3      460.18      468.47     23.71 o 
   4  10  -2     1484.84     1355.12     37.33 o 
   4  10  -1      438.76      458.39     23.71 o 
   4  10   0      499.77      498.38     23.93 o 
   4  10   1      509.13      492.73     24.92 o 
   4  10   2     1195.37     1122.27     34.12 o 
   4  10   3      406.29      447.98     23.04 o 
   4  10   4       46.50       39.10     15.40 o 
   4  10   5     1010.51     1060.46     35.67 o 
   4  10   6       29.54       -2.99     17.06 o 
   4  10   7      314.85      271.18     23.71 o 
   4  10   8        8.45       15.29     17.28 o 
   4  10   9      217.29      207.37     24.37 o 
   4  10  10      174.22      152.21     23.82 o 
   4  12  -9      109.07       94.16     21.05 o 
   4  12  -8       92.43       51.29     20.60 o 
   4  12  -7      531.06      482.10     29.24 o 
   4  12  -6       88.31       92.72     18.94 o 
   4  12  -5       11.22       22.49     15.73 o 
   4  12  -4      313.60      309.29     23.82 o 
   4  12  -3      324.67      323.80     21.93 o 
   4  12  -2       21.09       10.63     15.62 o 
   4  12  -1      428.18      434.69     25.15 o 
   4  12   0      134.25      153.42     18.72 o 
   4  12   1       27.62       24.15     14.84 o 
   4  12   2      236.75      252.68     21.82 o 
   4  12   3      755.22      759.37     32.35 o 
   4  12   4      121.14      105.57     18.61 o 
   4  12   5      254.50      237.84     24.48 o 
   4  12   6      158.57      134.81     22.82 o 
   4  12   7      390.44      429.26     30.13 o 
   4  12   8       58.17       75.55     20.38 o 
   4  14  -6        0.87      -13.18     18.61 o 
   4  14  -5       35.32       37.33     20.05 o 
   4  14  -4      328.05      325.46     26.48 o 
   4  14  -3      428.42      389.82     28.58 o 
   4  14  -2      122.57       78.87     19.61 o 
   4  14  -1      250.11      223.44     21.82 o 
   4  14   0      428.90      441.89     28.36 o 
   4  14   1      164.87      168.49     20.83 o 
   4  14   2      381.68      363.12     26.81 o 
   4  14   3      441.18      407.10     28.80 o 
   4  14   4      214.13      274.17     25.48 o 
   4  14   5       37.69       59.60     20.49 o 
   5  13  -5      192.84      180.90     22.82 o 
   5  13  -4      438.16      401.01     29.02 o 
   5  13  -3       82.29       85.52     20.49 o 
   5  13  -2       64.52      105.68     19.94 o 
   5  13  -1      154.75      149.33     21.49 o 
   5  13   0      389.53      358.58     27.14 o 
   5  13   1      121.57      120.52     20.49 o 
   5  13   2       23.33       -2.33     20.72 o 
   5  13   3      224.56      217.67     23.93 o 
   5  11  -8       78.90      119.42     19.72 o 
   5  11  -7      112.03      119.53     20.49 o 
   5  11  -6      416.98      347.62     27.36 o 
   5  11  -5      150.27      174.80     21.60 o 
   5  11  -4      535.29      483.98     28.03 o 
   5  11  -3      153.99      155.53     21.05 o 
   5  11  -2      873.28      788.73     32.79 o 
   5  11  -1       81.22       64.36     18.94 o 
   5  11   0     1204.98     1158.72     38.88 o 
   5  11   1      136.80      142.68     19.94 o 
   5  11   2      216.05      228.09     22.60 o 
   5  11   3      258.19      220.22     22.82 o 
   5  11   4      323.62      318.15     25.70 o 
   5  11   5       57.26       78.76     19.28 o 
   5  11   6      224.25      248.91     24.81 o 
   5  11   7       77.82       96.38     20.05 o 
   5   9 -10      132.55      132.27     22.16 o 
   5   9  -9      212.21      218.67     23.60 o 
   5   9  -8      924.11      948.13     36.67 o 
   5   9  -7      106.04      105.68     20.72 o 
   5   9  -6      419.08      392.81     26.59 o 
   5   9  -5      367.79      342.63     24.70 o 
   5   9  -4      547.69      462.38     25.70 o 
   5   9  -3      148.31      160.40     18.06 o 
   5   9  -2      129.85      150.21     16.95 o 
   5   9  -1       13.76        2.77     14.51 o 
   5   9   0      398.65      412.75     24.59 o 
   5   9   1      204.38      216.01     17.95 o 
   5   9   2      653.50      569.17     29.47 o 
   5   9   3      247.58      289.01     22.82 o 
   5   9   4      372.05      420.06     26.36 o 
   5   9   5      238.69      191.31     23.04 o 
   5   9   6      956.10      977.04     38.77 o 
   5   9   7      263.46      255.01     24.59 o 
   5   9   8       69.99       60.26     17.95 o 
   5   7 -11       10.12        2.33     16.51 o 
   5   7 -10      113.86      117.87     20.38 o 
   5   7  -9        0.36       16.73     15.62 o 
   5   7  -8      456.68      490.07     28.03 o 
   5   7  -7      243.24      241.60     21.49 o 
   5   7  -6       37.00       69.68     14.84 o 
   5   7  -5      186.44      163.06     18.61 o 
   5   7  -4        0.95       19.50     13.40 o 
   5   7  -3     1612.56     1634.94     40.10 o 
   5   7  -2      111.92      112.66     17.28 o 
   5   7  -1      162.09      163.28     16.62 o 
   5   7   0      888.89      903.05     30.80 o 
   5   7   1     1024.02     1077.74     33.01 o 
   5   7   2      528.60      527.40     25.92 o 
   5   7   3       78.80       75.44     15.62 o 
   5   7   4      326.63      312.61     21.38 o 
   5   7   5       88.03      110.44     17.83 o 
   5   7   6      589.42      579.91     29.47 o 
   5   7   7      315.85      329.45     24.81 o 
   5   7   8       96.20       66.58     20.72 o 
   5   7   9       54.49       28.91     19.83 o 
   5   7  10       26.57       63.70     16.39 o 
   5   5 -12       69.48       17.61     19.16 o 
   5   5 -11       30.79       16.51     16.06 o 
   5   5 -10      180.46      211.91     21.05 o 
   5   5  -9       62.99       92.50     17.28 o 
   5   5  -8      776.77      717.27     32.01 o 
   5   5  -7      507.47      463.27     25.48 o 
   5   5  -6        1.52       19.16     13.07 o 
   5   5  -5       98.65       97.70     14.62 o 
   5   5  -4      436.12      405.22     22.27 o 
   5   5  -3      657.94      693.79     26.25 o 
   5   5  -2       51.52       72.89     13.07 o 
   5   5  -1      259.13      253.01     18.28 o 
   5   5   0      859.96      825.84     28.03 o 
   5   5   1      154.25      163.39     15.73 o 
   5   5   2      534.99      579.69     24.70 o 
   5   5   3      299.47      279.27     19.72 o 
   5   5   4      630.19      585.12     27.03 o 
   5   5   5       67.15       73.67     16.28 o 
   5   5   6      505.57      479.66     26.25 o 
   5   5   7      701.44      667.87     31.68 o 
   5   5   8        1.32       10.19     15.18 o 
   5   5   9       49.81       80.42     16.51 o 
   5   5  10       54.03       -1.11     21.82 o 
   5   5  11      157.51      171.81     25.70 o 
   5   3 -13      200.23      212.25     24.81 o 
   5   3 -12       92.14      121.74     19.72 o 
   5   3 -11        6.93       16.84     16.28 o 
   5   3 -10      307.80      255.89     23.60 o 
   5   3  -9      117.17      133.60     18.28 o 
   5   3  -8      596.62      606.72     27.03 o 
   5   3  -7      635.06      578.03     27.03 o 
   5   3  -6      301.62      301.98     20.38 o 
   5   3  -5      977.47     1016.26     31.02 o 
   5   3  -4     1710.33     1633.06     37.55 o 
   5   3  -3     1053.18     1026.12     30.13 o 
   5   3  -2      268.58      343.18     20.38 o 
   5   3  -1     3859.49     3883.03     54.61 o 
   5   3   0     3531.27     3246.51     49.96 o 
   5   3   1      194.19      230.19     17.72 o 
   5   3   2      487.48      553.77     23.48 o 
   5   3   3     1322.48     1316.91     35.34 o 
   5   3   4     1658.34     1583.76     37.55 o 
   5   3   5      176.41      207.26     18.94 o 
   5   3   6      259.93      280.26     20.94 o 
   5   3   7      906.78      932.18     33.68 o 
   5   3   8       66.03       73.22     17.50 o 
   5   3   9      126.64      112.55     19.94 o 
   5   3  10       74.49       47.86     20.05 o 
   5   3  11      360.91      419.29     29.36 o 
   5   1 -13      105.03      121.96     21.49 o 
   5   1 -12       36.83       12.19     18.17 o 
   5   1 -11       89.39       77.32     15.07 o 
   5   1 -10       35.71       40.54     14.73 o 
   5   1  -9      245.74      303.97     21.38 o 
   5   1  -8       24.21        9.31     14.51 o 
   5   1  -7     1888.03     1914.87     42.09 o 
   5   1  -6       27.97       30.46     12.30 o 
   5   1  -5      523.81      570.27     23.26 o 
   5   1  -4       65.23       63.81     13.07 o 
   5   1  -3      898.73      954.45     28.58 o 
   5   1  -2       32.06       90.39     12.30 o 
   5   1  -1     3066.24     3221.26     49.18 o 
   5   1   0      258.45      294.66     17.61 o 
   5   1   1     1055.53     1069.32     29.91 o 
   5   1   2      231.12      225.87     16.39 o 
   5   1   3      789.22      837.80     28.25 o 
   5   1   4      149.48      152.65     16.95 o 
   5   1   5     1804.87     1735.08     41.10 o 
   5   1   6      104.44      100.14     16.73 o 
   5   1   7      451.17      466.81     25.48 o 
   5   1   8      105.01       85.74     18.39 o 
   5   1   9       85.99       83.53     18.61 o 
   5   1  10        1.08       -9.86     16.62 o 
   5   1  11      148.55      160.07     22.16 o 
   5  -1 -13      105.03      119.53     22.27 o 
   5  -1 -12       36.83       23.15     17.06 o 
   5  -1 -11       89.39      101.14     16.84 o 
   5  -1 -10       35.71       24.15     15.73 o 
   5  -1  -9      245.74      307.62     21.82 o 
   5  -1  -8       24.21       11.08     15.40 o 
   5  -1  -7     1888.03     1808.20     41.65 o 
   5  -1  -6       27.97       39.66     12.85 o 
   5  -1  -5      523.81      544.13     23.60 o 
   5  -1  -4       65.23       93.27     13.29 o 
   5  -1  -3      898.73      909.58     28.36 o 
   5  -1  -2       32.06       69.68     12.52 o 
   5  -1  -1     3066.24     3292.04     49.85 o 
   5  -1   0      258.45      250.58     17.72 o 
   5  -1   1     1055.53     1036.09     29.58 o 
   5  -1   2      231.12      216.90     17.06 o 
   5  -1   3      789.22      816.86     27.58 o 
   5  -1   4      149.48      148.88     16.95 o 
   5  -1   5     1804.88     1801.11     41.76 o 
   5  -1   6      104.44       90.84     16.39 o 
   5  -1   7      451.17      433.69     25.15 o 
   5  -1   8      105.01      139.25     17.72 o 
   5  -1   9       85.99      108.01     17.39 o 
   5  -1  10        1.08       24.04     15.95 o 
   5  -1  11      148.55      153.09     24.04 o 
   5  -3 -13      200.23      165.28     24.37 o 
   5  -3 -12       92.14      114.99     20.27 o 
   5  -3 -11        6.93        0.00     16.51 o 
   5  -3 -10      307.80      328.12     22.27 o 
   5  -3  -9      117.17      103.91     19.16 o 
   5  -3  -8      596.62      575.37     28.36 o 
   5  -3  -7      635.06      569.94     27.03 o 
   5  -3  -6      301.62      295.77     19.94 o 
   5  -3  -5      977.47     1017.26     31.68 o 
   5  -3  -4     1710.33     1661.86     38.33 o 
   5  -3  -3     1053.19     1031.32     30.57 o 
   5  -3  -2      268.58      412.75     20.72 o 
   5  -3  -1     3859.49     4024.71     55.61 o 
   5  -3   0     3531.27     3366.48     51.84 o 
   5  -3   1      194.19      243.60     17.06 o 
   5  -3   2      487.48      540.81     23.15 o 
   5  -3   3     1322.48     1285.56     34.45 o 
   5  -3   4     1658.34     1563.60     38.44 o 
   5  -3   5      176.41      175.25     17.95 o 
   5  -3   6      259.93      275.06     21.49 o 
   5  -3   7      906.78      889.09     33.23 o 
   5  -3   8       66.02       72.23     15.62 o 
   5  -3   9      126.64      127.06     20.94 o 
   5  -3  10       74.49       84.63     19.83 o 
   5  -3  11      360.91      425.16     27.47 o 
   5  -5 -12       69.48       80.87     19.83 o 
   5  -5 -11       30.79       39.66     16.62 o 
   5  -5 -10      180.46      195.41     22.71 o 
   5  -5  -9       62.99       66.24     19.05 o 
   5  -5  -8      776.77      787.62     31.35 o 
   5  -5  -7      507.47      511.56     26.14 o 
   5  -5  -6        1.52       29.24     14.29 o 
   5  -5  -5       98.65      110.55     14.95 o 
   5  -5  -4      436.12      412.42     22.71 o 
   5  -5  -3      657.94      669.86     25.70 o 
   5  -5  -2       51.52      102.69     13.29 o 
   5  -5  -1      259.13      275.28     18.94 o 
   5  -5   0      859.96      873.69     28.25 o 
   5  -5   1      154.25      145.34     17.28 o 
   5  -5   2      534.99      520.43     23.93 o 
   5  -5   3      299.47      292.12     20.16 o 
   5  -5   4      630.19      593.43     27.47 o 
   5  -5   5       67.15       63.25     16.06 o 
   5  -5   6      505.57      549.89     27.25 o 
   5  -5   7      701.44      683.38     31.02 o 
   5  -5   8        1.32       19.39     15.84 o 
   5  -5   9       49.81       60.93     18.17 o 
   5  -5  10       54.03       48.63     18.17 o 
   5  -5  11      157.51      180.45     25.92 o 
   5  -7 -11       10.12       15.18     18.39 o 
   5  -7 -10      113.86      110.22     20.83 o 
   5  -7  -9        0.36       36.56     14.84 o 
   5  -7  -8      456.68      462.60     28.14 o 
   5  -7  -7      243.24      250.24     21.27 o 
   5  -7  -6       37.00       29.02     16.06 o 
   5  -7  -5      186.44      199.84     18.83 o 
   5  -7  -4        0.95       14.40     14.07 o 
   5  -7  -3     1612.56     1680.58     40.99 o 
   5  -7  -2      111.92      187.88     16.73 o 
   5  -7  -1      162.09      185.99     17.06 o 
   5  -7   0      888.89      865.94     30.02 o 
   5  -7   1     1024.02     1068.21     32.46 o 
   5  -7   2      528.60      522.53     24.81 o 
   5  -7   3       78.80       91.06     15.62 o 
   5  -7   4      326.64      283.92     22.27 o 
   5  -7   5       88.03       91.72     17.83 o 
   5  -7   6      589.42      597.64     30.02 o 
   5  -7   7      315.85      322.14     24.81 o 
   5  -7   8       96.20      104.68     19.05 o 
   5  -7   9       54.49       56.61     19.05 o 
   5  -7  10       26.57       38.00     19.94 o 
   5  -9 -10      132.55      123.96     21.38 o 
   5  -9  -9      212.21      269.85     23.04 o 
   5  -9  -8      924.11      922.87     37.44 o 
   5  -9  -7      106.04       93.27     19.16 o 
   5  -9  -6      419.08      407.99     27.47 o 
   5  -9  -5      367.79      399.79     24.70 o 
   5  -9  -4      547.69      508.79     28.36 o 
   5  -9  -3      148.31      145.67     17.72 o 
   5  -9  -2      129.85      189.43     19.28 o 
   5  -9  -1       13.76       19.05     14.29 o 
   5  -9   0      398.65      392.92     23.82 o 
   5  -9   1      204.38      171.04     19.50 o 
   5  -9   2      653.50      587.11     28.69 o 
   5  -9   3      247.58      254.45     23.26 o 
   5  -9   4      372.05      427.15     27.36 o 
   5  -9   5      238.69      195.41     22.49 o 
   5  -9   6      956.10      951.34     38.00 o 
   5  -9   7      263.47      267.41     26.25 o 
   5  -9   8       70.00       87.40     20.49 o 
   5 -11  -8       78.90       75.22     20.83 o 
   5 -11  -7      112.03      117.31     19.28 o 
   5 -11  -6      416.98      427.93     27.14 o 
   5 -11  -5      150.27      159.85     21.71 o 
   5 -11  -4      535.29      522.31     29.13 o 
   5 -11  -3      153.99      164.95     22.38 o 
   5 -11  -2      873.28      867.15     34.89 o 
   5 -11  -1       81.22       82.75     17.83 o 
   5 -11   0     1204.98     1167.36     39.66 o 
   5 -11   1      136.80      135.48     19.72 o 
   5 -11   2      216.05      221.77     22.04 o 
   5 -11   3      258.19      223.55     23.15 o 
   5 -11   4      323.62      299.43     26.03 o 
   5 -11   5       57.26       39.99     20.49 o 
   5 -11   6      224.25      285.69     26.59 o 
   5 -11   7       77.82      106.23     22.93 o 
   5 -13  -5      192.84      191.97     22.71 o 
   5 -13  -4      438.16      439.34     30.68 o 
   5 -13  -3       82.29      124.29     21.27 o 
   5 -13  -2       64.52       44.20     21.16 o 
   5 -13  -1      154.75      188.76     20.27 o 
   5 -13   0      389.53      379.63     27.14 o 
   5 -13   1      121.57      153.31     22.38 o 
   5 -13   2       23.33       23.71     18.50 o 
   5 -13   3      224.56      202.06     25.48 o 
   6 -10  -6       58.75       50.51     19.05 o 
   6 -10  -5      249.91      276.72     23.60 o 
   6 -10  -4       88.52       86.18     19.16 o 
   6 -10  -3       92.23      123.40     18.83 o 
   6 -10  -2       84.73       68.46     18.72 o 
   6 -10  -1     1124.56     1133.46     40.88 o 
   6 -10   0       97.07      125.95     19.39 o 
   6 -10   1      107.94       95.38     20.38 o 
   6 -10   2       31.35       48.41     18.50 o 
   6 -10   3      467.84      451.97     31.24 o 
   6 -10   4       13.00        4.87     17.95 o 
   6  -8  -9       42.74       18.50     21.27 o 
   6  -8  -8       38.81       41.32     18.50 o 
   6  -8  -7       88.73       91.06     19.16 o 
   6  -8  -6      198.26      197.07     23.04 o 
   6  -8  -5      241.88      251.57     24.92 o 
   6  -8  -4        9.00        4.21     16.95 o 
   6  -8  -3      119.95      145.34     20.38 o 
   6  -8  -2       82.47       68.35     18.06 o 
   6  -8  -1      816.42      774.55     34.01 o 
   6  -8   0      176.83      187.99     20.60 o 
   6  -8   1        7.33       -1.00     16.39 o 
   6  -8   2      162.14      174.36     19.50 o 
   6  -8   3       46.25       64.47     17.06 o 
   6  -8   4      292.91      245.70     25.48 o 
   6  -8   5       50.21       32.01     17.39 o 
   6  -8   6       17.15       14.29     18.39 o 
   6  -6 -10      106.35      102.91     21.16 o 
   6  -6  -9       39.49       57.71     18.61 o 
   6  -6  -8      177.87      127.95     19.72 o 
   6  -6  -7      478.85      470.02     27.80 o 
   6  -6  -6       54.95       69.46     17.39 o 
   6  -6  -5      256.06      240.72     21.93 o 
   6  -6  -4       70.60       99.59     16.06 o 
   6  -6  -3      655.71      654.58     30.35 o 
   6  -6  -2       68.72       73.33     16.73 o 
   6  -6  -1      624.22      618.57     29.02 o 
   6  -6   0      802.33      807.78     32.13 o 
   6  -6   1       22.39       44.75     15.62 o 
   6  -6   2      154.73      193.19     19.05 o 
   6  -6   3       13.43       39.88     13.29 o 
   6  -6   4      520.56      511.67     29.69 o 
   6  -6   5      134.44      146.00     20.05 o 
   6  -6   6       48.26       95.60     19.94 o 
   6  -6   7      330.50      318.70     28.69 o 
   6  -6   8       13.77       25.70     19.50 o 
   6  -4 -11       60.88       58.49     18.83 o 
   6  -4 -10       70.98       84.30     19.61 o 
   6  -4  -9       49.25       54.83     17.06 o 
   6  -4  -8      182.98      185.22     23.26 o 
   6  -4  -7      830.64      765.24     34.12 o 
   6  -4  -6       40.40       76.10     17.06 o 
   6  -4  -5      158.50      150.21     19.05 o 
   6  -4  -4      293.42      253.57     21.49 o 
   6  -4  -3     1310.54     1193.39     37.33 o 
   6  -4  -2      199.00      204.60     18.83 o 
   6  -4  -1      601.37      615.25     28.25 o 
   6  -4   0     1295.96     1198.37     37.00 o 
   6  -4   1      370.69      358.69     22.82 o 
   6  -4   2      589.07      575.92     28.36 o 
   6  -4   3      230.75      236.40     21.16 o 
   6  -4   4      828.91      813.87     32.46 o 
   6  -4   5       71.88       96.82     18.17 o 
   6  -4   6      575.31      596.97     30.91 o 
   6  -4   7      211.59      231.30     24.26 o 
   6  -4   8       42.01       62.92     16.17 o 
   6  -4   9       28.61       15.95     18.83 o 
   6  -2 -11      100.46      103.13     22.04 o 
   6  -2 -10      124.83      159.19     20.05 o 
   6  -2  -9       20.97        0.00     17.61 o 
   6  -2  -8      690.53      724.48     34.45 o 
   6  -2  -7      531.14      596.75     29.91 o 
   6  -2  -6      360.96      349.39     25.04 o 
   6  -2  -5      156.42      132.93     17.72 o 
   6  -2  -4      187.17      197.51     18.61 o 
   6  -2  -3     1298.50     1158.16     35.67 o 
   6  -2  -2      336.74      323.36     22.49 o 
   6  -2  -1       35.05       43.87     14.73 o 
   6  -2   0      716.12      685.04     28.25 o 
   6  -2   1      719.82      636.63     27.80 o 
   6  -2   2      298.16      305.41     21.38 o 
   6  -2   3      143.66      142.68     18.83 o 
   6  -2   4      628.66      613.70     29.69 o 
   6  -2   5       50.92       75.00     16.84 o 
   6  -2   6      916.64      934.73     37.00 o 
   6  -2   7      249.67      288.57     23.93 o 
   6  -2   8      147.39      144.90     22.71 o 
   6  -2   9       10.52       14.40     18.50 o 
   6   0 -10      110.46      102.02     20.27 o 
   6   0  -8      719.17      757.15     32.01 o 
   6   0  -6      970.20      948.69     34.12 o 
   6   0  -4      271.54      269.85     18.72 o 
   6   0  -2     1734.95     1743.50     42.09 o 
   6   0   0     1615.09     1524.72     39.88 o 
   6   0   2      512.36      484.87     24.81 o 
   6   0   4     1060.78     1016.26     35.12 o 
   6   0   6      984.21     1006.95     37.22 o 
   6   0   8      149.97      145.67     20.83 o 
   6   2 -11      100.46       66.35     20.83 o 
   6   2 -10      124.83      116.54     20.83 o 
   6   2  -9       20.97       -6.43     19.94 o 
   6   2  -8      690.53      853.86     33.90 o 
   6   2  -7      531.14      563.74     28.36 o 
   6   2  -6      360.96      344.62     23.82 o 
   6   2  -5      156.42      124.84     19.05 o 
   6   2  -4      187.16      186.99     18.50 o 
   6   2  -3     1298.50     1221.42     37.11 o 
   6   2  -2      336.74      338.53     22.27 o 
   6   2  -1       35.05       53.95     14.07 o 
   6   2   0      716.11      649.37     29.13 o 
   6   2   1      719.82      652.91     29.24 o 
   6   2   2      298.16      294.00     21.71 o 
   6   2   3      143.66      141.79     17.61 o 
   6   2   4      628.66      625.77     28.58 o 
   6   2   5       50.92       58.49     17.06 o 
   6   2   6      916.64      984.69     37.33 o 
   6   2   7      249.67      308.95     23.93 o 
   6   2   8      147.39      127.84     22.71 o 
   6   2   9       10.52       17.95     18.83 o 
   6   4 -11       60.88       49.96     20.16 o 
   6   4 -10       70.98       93.49     20.05 o 
   6   4  -9       49.25       61.48     15.29 o 
   6   4  -8      182.98      203.94     21.16 o 
   6   4  -7      830.64      758.04     33.68 o 
   6   4  -6       40.40       41.43     18.06 o 
   6   4  -5      158.50      133.37     17.95 o 
   6   4  -4      293.42      331.66     22.60 o 
   6   4  -3     1310.54     1233.16     37.33 o 
   6   4  -2      199.00      222.22     20.83 o 
   6   4  -1      601.37      597.53     29.02 o 
   6   4   0     1295.96     1264.40     37.77 o 
   6   4   1      370.69      364.01     23.60 o 
   6   4   2      589.07      577.70     28.47 o 
   6   4   3      230.75      211.91     22.27 o 
   6   4   4      828.91      799.36     33.23 o 
   6   4   5       71.88       62.59     19.39 o 
   6   4   6      575.31      514.55     29.91 o 
   6   4   7      211.59      204.71     24.70 o 
   6   4   8       42.01       53.62     19.28 o 
   6   4   9       28.61       -7.42     19.05 o 
   6   6 -10      106.35       94.38     20.94 o 
   6   6  -9       39.49       50.74     18.61 o 
   6   6  -8      177.87      176.36     21.38 o 
   6   6  -7      478.85      501.70     29.91 o 
   6   6  -6       54.95       42.87     18.06 o 
   6   6  -5      256.06      240.61     22.04 o 
   6   6  -4       70.60       64.80     16.73 o 
   6   6  -3      655.71      614.47     28.91 o 
   6   6  -2       68.72       85.52     16.95 o 
   6   6  -1      624.22      614.59     29.36 o 
   6   6   0      802.33      832.92     32.68 o 
   6   6   1       22.39        1.88     16.39 o 
   6   6   2      154.73      137.81     19.28 o 
   6   6   3       13.43       14.95     15.51 o 
   6   6   4      520.56      534.27     29.24 o 
   6   6   5      134.44      136.48     19.94 o 
   6   6   6       48.26       14.40     18.50 o 
   6   6   7      330.50      328.01     27.58 o 
   6   6   8       13.77       22.04     18.39 o 
   6   8  -9       42.74       52.95     19.16 o 
   6   8  -8       38.81       54.39     17.95 o 
   6   8  -7       88.73      127.39     19.05 o 
   6   8  -6      198.26      172.81     21.27 o 
   6   8  -5      241.88      284.69     23.04 o 
   6   8  -4        9.00       21.93     15.95 o 
   6   8  -3      119.95      110.22     18.17 o 
   6   8  -2       82.47      122.41     17.50 o 
   6   8  -1      816.42      750.84     33.68 o 
   6   8   0      176.83      179.79     21.27 o 
   6   8   1        7.33       12.41     15.40 o 
   6   8   2      162.14      186.99     18.72 o 
   6   8   3       46.25       52.73     16.73 o 
   6   8   4      292.91      315.49     24.37 o 
   6   8   5       50.21       51.51     16.95 o 
   6   8   6       17.15       10.75     17.83 o 
   6  10  -6       58.75       45.64     20.05 o 
   6  10  -5      249.91      239.05     24.15 o 
   6  10  -4       88.52       71.23     19.61 o 
   6  10  -3       92.23      130.16     18.39 o 
   6  10  -2       84.73      118.97     21.38 o 
   6  10  -1     1124.56     1089.37     39.66 o 
   6  10   0       97.07      123.63     19.72 o 
   6  10   1      107.94      123.63     18.50 o 
   6  10   2       31.35       48.41     18.28 o 
   6  10   3      467.84      516.55     29.47 o 
   6  10   4       13.00       22.93     17.06 o 
   7   7  -5      212.49      161.84     22.60 o 
   7   7  -4        4.38      -13.07     19.28 o 
   7   7  -3      300.86      331.33     25.81 o 
   7   7  -2      114.99      132.49     21.16 o 
   7   7  -1       31.98       39.44     18.39 o 
   7   7   0      447.04      428.04     30.35 o 
   7   7   1       68.64       27.14     22.38 o 
   7   7   2       93.98       93.38     20.49 o 
   7   7   3      120.15      136.92     23.71 o 
   7   5  -7      283.66      336.21     27.14 o 
   7   5  -6      182.61      239.72     22.38 o 
   7   5  -5       68.83       61.59     18.17 o 
   7   5  -4       26.40       16.73     17.61 o 
   7   5  -3      367.56      409.32     28.25 o 
   7   5  -2      303.22      307.74     23.37 o 
   7   5  -1      423.45      404.55     27.92 o 
   7   5   0      612.78      643.83     32.79 o 
   7   5   1        7.33       14.40     16.62 o 
   7   5   2       26.67       39.55     17.28 o 
   7   5   3      209.32      253.12     23.60 o 
   7   5   4      482.54      510.90     31.68 o 
   7   5   5       67.44      101.80     19.72 o 
   7   3  -8       29.31        9.64     18.94 o 
   7   3  -7      260.78      271.51     26.36 o 
   7   3  -6      128.73      146.22     21.93 o 
   7   3  -5      210.94      210.36     24.48 o 
   7   3  -4      124.04      146.00     19.28 o 
   7   3  -3      361.40      391.48     27.58 o 
   7   3  -2      115.09      128.06     19.94 o 
   7   3  -1      603.24      682.27     32.13 o 
   7   3   0      867.07      837.47     35.45 o 
   7   3   1        9.74       58.60     14.51 o 
   7   3   2      102.57       69.46     20.16 o 
   7   3   3      104.16       99.92     21.60 o 
   7   3   4      533.66      528.18     31.79 o 
   7   3   5       31.33       22.49     19.28 o 
   7   3   6       43.35       19.61     20.05 o 
   7   1  -9      227.55      212.69     26.25 o 
   7   1  -8       57.04       12.96     18.94 o 
   7   1  -7      185.19      226.43     24.70 o 
   7   1  -6      179.23      211.58     20.16 o 
   7   1  -5      151.12      137.36     20.38 o 
   7   1  -4       33.38       45.20     15.95 o 
   7   1  -3      151.81      135.59     20.72 o 
   7   1  -2       51.28       75.99     18.83 o 
   7   1  -1     1159.70     1047.83     39.21 o 
   7   1   0       24.59       57.71     16.39 o 
   7   1   1      100.20      107.45     18.94 o 
   7   1   2       11.74       18.06     15.62 o 
   7   1   3      291.76      307.85     24.48 o 
   7   1   4      113.50      113.21     20.49 o 
   7   1   5      174.67      164.72     22.71 o 
   7   1   6       40.36       36.22     21.71 o 
   7  -1  -9      227.55      192.97     25.26 o 
   7  -1  -8       57.04       84.97     18.50 o 
   7  -1  -7      185.19      191.20     23.93 o 
   7  -1  -6      179.23      187.32     20.49 o 
   7  -1  -5      151.12      145.89     19.83 o 
   7  -1  -4       33.38       47.30     14.18 o 
   7  -1  -3      151.81      152.21     19.05 o 
   7  -1  -2       51.28       61.59     18.83 o 
   7  -1  -1     1159.71     1160.71     39.66 o 
   7  -1   0       24.59       14.40     16.84 o 
   7  -1   1      100.20      106.34     19.50 o 
   7  -1   2       11.74       54.17     14.84 o 
   7  -1   3      291.76      316.60     25.37 o 
   7  -1   4      113.50      113.21     20.49 o 
   7  -1   5      174.67      228.53     24.04 o 
   7  -1   6       40.36       51.84     21.60 o 
   7  -3  -8       29.31       38.55     18.28 o 
   7  -3  -7      260.78      256.45     27.25 o 
   7  -3  -6      128.73      116.98     21.05 o 
   7  -3  -5      210.94      224.65     23.48 o 
   7  -3  -4      124.04      115.98     19.72 o 
   7  -3  -3      361.40      368.33     26.92 o 
   7  -3  -2      115.09      129.16     20.83 o 
   7  -3  -1      603.24      642.50     32.24 o 
   7  -3   0      867.07      870.15     35.56 o 
   7  -3   1        9.74       36.22     15.40 o 
   7  -3   2      102.57       95.49     19.61 o 
   7  -3   3      104.16       87.73     20.38 o 
   7  -3   4      533.66      508.79     29.69 o 
   7  -3   5       31.33       47.30     18.94 o 
   7  -3   6       43.35       28.25     19.28 o 
   7  -5  -7      283.66      307.40     26.81 o 
   7  -5  -6      182.61      154.42     23.93 o 
   7  -5  -5       68.83       76.44     18.94 o 
   7  -5  -4       26.40       57.05     18.06 o 
   7  -5  -3      367.56      397.35     28.36 o 
   7  -5  -2      303.22      270.51     24.81 o 
   7  -5  -1      423.45      405.77     28.58 o 
   7  -5   0      612.78      683.49     32.13 o 
   7  -5   1        7.33       -6.65     16.95 o 
   7  -5   2       26.67       21.49     17.95 o 
   7  -5   3      209.32      225.32     23.04 o 
   7  -5   4      482.54      552.55     32.46 o 
   7  -5   5       67.44       76.10     20.72 o 
   7  -7  -5      212.49      210.25     24.37 o 
   7  -7  -4        4.38       -7.09     16.73 o 
   7  -7  -3      300.86      352.60     26.14 o 
   7  -7  -2      114.99      137.25     21.60 o 
   7  -7  -1       31.98       54.61     16.51 o 
   7  -7   0      447.04      456.18     30.24 o 
   7  -7   1       68.64       48.30     19.94 o 
   7  -7   2       93.98       64.69     20.72 o 
   7  -7   3      120.15      116.20     21.93 o 
                                                 
